# Supplementary material for: CoCUT&Tag maps linked chromatin states at single-molecule, single-cell resolution
Source: bioRxiv. 2026 Apr 29:2026.04.27.721191. Preprint. [Version 1] doi: 10.64898/2026.04.27.721191 (PMC13142410; doi:10.64898/2026.04.27.721191)
Supplement: Supplement 1 [file media-1.xlsx]

## Sheet: Bcell_1
seqnames	start	end	strand	name	idx	Log2FC	FDR	MeanDiff
chr14	105857572	105857513	2	MIR4539	844	4.53762	6.15e-58	66.9293
chr14	105858242	105858165	2	MIR4538	845	4.5026	7.89e-57	63.0457
chr14	105859553	105859484	2	MIR4537	846	4.37505	2.33e-55	57.6136
chr9	37034185	36833275	2	PAX5	235	3.87789	1.25e-26	4.81356
chr15	57300365	57307761	1	LINC00926	377	7.37825	5.77e-23	9.44978
chr9	37079857	37090507	1	EBLN3P	238	2.22907	7.94e-22	3.34575
chr2	60553567	60451167	2	BCL11A	387	2.6108	8.8e-22	4.17409
chr16	10877198	10932281	1	CIITA	252	3.42753	1.77e-21	5.18727
chr14	105621116	105640232	1	MIR8071-1	843	4.9037	8.98e-21	4.15716
chr17	63932354	63928740	2	CD79B	1101	4.17945	1.81e-20	10.5941
chr5	88904257	88717117	2	MEF2C	441	4.59018	2.14e-19	3.16275
chr5	88883328	89075331	1	MEF2C-AS1	442	4.21016	4.72e-18	2.84485
chr12	110704950	110627841	2	HVCN1	1021	2.84883	3.89e-16	3.77704
chr22	22887780	22896107	1	IGLL5	122	3.43906	2.52e-15	5.04234
chr11	9664077	9752991	1	SWAP70	263	4.24716	5.07e-15	3.17459
chr14	105917979	105932642	1	FAM30A	847	2.50488	5.65e-12	2.20141
chr17	3696404	3673227	2	P2RX5	79	4.56526	6.68e-12	3.15754
chr4	164384050	163524298	2	2026-03-01	840	2.03235	7.5e-12	1.74492
chr5	67196799	67179613	2	CD180	308	3.60916	1.02e-11	3.15085
chr13	46438190	46342000	2	RUBCNL	220	3.89647	3.59e-11	2.34382
chr5	157575775	157395534	2	ADAM19	946	3.08992	3.93e-11	2.33921
chr6	32589848	32552990	2	HLA-DRB1	418	3.74604	5.66e-11	1.97386
chr5	157671480	157625679	2	SOX30	948	2.66668	9e-11	0.810028
chr10	96271587	96191702	2	BLNK	629	5.69674	2.33e-10	1.56763
chr2	88812370	88812454	1	MIR4436A	618	4.18273	4.41e-10	2.5656
chr6	167149480	167196913	1	TCP10L2	1249	2.35454	6.59e-10	0.504794
chr8	11494001	11564604	1	BLK	76	3.58411	7.91e-10	2.31547
chr5	159100483	159117478	1	LINC02202	955	4.69553	1.32e-09	2.78942
chr5	150412929	150401637	2	CD74	890	2.7283	2.08e-09	5.32687
chr11	59212951	59208510	2	MPEG1	644	1.78296	2.55e-09	4.97248
chr5	159099761	158695916	2	EBF1	954	3.49941	2.81e-09	1.56644
chr18	32773062	32672671	2	KLHL14	167	3.08709	3.41e-09	1.59014
chr6	32439842	32445046	1	HLA-DRA	416	3.49476	3.41e-09	3.44782
chr17	3696194	3663063	2	P2RX5-TAX1BP3	77	3.03158	6.05e-09	2.87578
chr6	33080775	33064569	2	HLA-DPA1	435	2.39676	8.42e-09	2.5083
chr17	76501790	76470891	2	RHBDF2	1273	2.29696	9.54e-09	2.99717
chr12	26121991	26287738	1	SSPN	299	3.47653	1.07e-08	1.38184
chr15	64151715	64157481	1	SNX22	430	2.58799	1.45e-08	3.31436
chr8	55879813	56014168	1	LYN	355	1.47381	2.77e-08	1.53849
chr4	11429765	11393150	2	HS3ST1	140	3.97419	3.38e-08	1.74862
chr6	106975627	106969831	2	CD24	894	4.08988	4.06e-08	3.42916
chr6	32668383	32659467	2	HLA-DQB1	421	2.68343	4.12e-08	2.81897
chr1	157820105	157794403	2	FCRL1	1635	5.0991	4.98e-08	1.68879
chr6	32953122	32934629	2	HLA-DMB	431	2.30069	4.98e-08	2.66238
chr4	101419961	102074812	1	BANK1	578	2.66245	5.15e-08	0.846095
chr3	31981771	31991628	1	ZNF860	185	3.00801	5.28e-08	3.64548
chr9	110048598	110172512	1	AKAP2	557	2.96221	7.25e-08	1.79469
chr6	33075926	33087201	1	HLA-DPB1	436	2.27963	9.59e-08	2.76259
chr19	50415799	50431313	1	SPIB	1294	3.75517	1.24e-07	2.1129
chr20	46118272	46129863	1	CD40	488	4.46061	1.57e-07	2.36445
chr15	90160604	90229679	1	SEMA4B	739	1.74647	1.68e-07	1.43399
chr18	72867949	72742314	2	NETO1	341	6.02561	1.8e-07	1.12144
chr10	92689951	92695646	1	HHEX	596	2.21757	2.24e-07	3.84148
chr12	50923472	50932517	1	METTL7A	468	3.10499	2.24e-07	3.07609
chr5	139647299	139683882	1	CXXC5	722	1.17303	2.77e-07	2.45587
chr2	164840749	164849334	1	LOC101929633	986	3.60595	3.27e-07	2.11938
chr12	26125127	26120026	2	BHLHE41	300	3.50574	3.81e-07	3.24206
chr7	121325367	121341104	1	WNT16	810	5.14504	5.86e-07	1.56701
chr20	59007247	58995185	2	CTSZ	604	1.89146	5.91e-07	2.71653
chr19	41877120	41881372	1	CD79A	976	3.21715	8.28e-07	3.50758
chr5	157460019	157474717	1	NIPAL4	947	2.09081	8.28e-07	0.457112
chr2	164843679	164653624	2	COBLL1	984	3.425	1.02e-06	1.14398
chr18	72868388	72881399	1	LOC100505797	343	3.44747	1.19e-06	1.85374
chr16	85898803	85922609	1	IRF8	914	3.56951	1.23e-06	2.6454
chr12	31589923	31615666	1	DENND5B-AS1	334	3.81953	1.41e-06	1.27085
chr19	35319261	35347355	1	CD22	757	2.94972	1.81e-06	1.27985
chr6	32637357	32647062	1	HLA-DQA1	419	8.36957	1.81e-06	1.15295
chr12	42590355	42456754	2	PRICKLE1	363	4.80395	1.86e-06	0.986668
chr21	43362349	43358147	2	LINC01679	255	3.94559	2.36e-06	0.871574
chr19	14583084	14611157	1	CLEC17A	484	3.2065	2.39e-06	1.87496
chr3	32077580	31657890	2	OSBPL10	183	1.75975	2.56e-06	1.38907
chr9	109780309	110172512	1	PALM2-AKAP2	556	1.96398	2.66e-06	1.55377
chr6	88166359	88139864	2	CNR1	831	7.02902	3.83e-06	1.60959
chr12	31591097	31382223	2	DENND5B	333	3.48361	3.89e-06	0.958119
chr9	109640788	110136149	1	PALM2	555	1.9151	4e-06	1.54042
chr10	48684876	48982956	1	WDFY4	301	5.61817	4.63e-06	0.910535
chr19	51531856	51519525	2	SIGLEC6	1348	3.71262	5.75e-06	0.916056
chr5	17217047	17130028	2	BASP1-AS1	106	4.09556	6e-06	0.873444
chr12	122019422	122062044	1	BCL7A	1150	4.02813	6.05e-06	1.09963
chr5	17065598	17276843	1	BASP1	105	3.76371	6.71e-06	0.808822
chr4	85475114	86002670	1	ARHGAP24	497	2.70262	7.43e-06	0.787657
chr1	175192999	175156987	2	KIAA0040	1858	2.79882	7.59e-06	2.15714
chr19	17523301	17553839	1	FAM129C	564	3.04629	8.48e-06	0.941703
chr8	38901235	38973909	1	PLEKHA2	281	2.09661	1.03e-05	1.80199
chr7	16753535	16784536	1	TSPAN13	120	3.44888	1.18e-05	1.23457
chr16	21300849	21318591	1	CRYM-AS1	347	2.6767	1.49e-05	0.493524
chr11	118883766	118897799	1	CXCR5	1385	2.16658	1.53e-05	2.37946
chr19	51571298	51592508	1	ZNF175	1349	2.58799	1.54e-05	0.715923
chr11	111449981	111352252	2	POU2AF1	1284	3.03363	1.56e-05	0.775448
chr12	79691097	79574979	2	PAWR	806	2.00297	1.6e-05	1.06986
chr11	46121178	45929323	2	PHF21A	487	1.87104	1.66e-05	1.77341
chr11	60455752	60470760	1	MS4A1	670	3.21711	1.66e-05	1.34714
chr16	67528675	67517862	2	LOC100505942	716	2.21071	1.68e-05	3.34122
chr3	191330536	191267168	2	UTS2B	1324	2.07829	1.79e-05	1.21491
chr19	49335171	49340606	1	CD37	1234	2.60764	2.23e-05	1.86215
chr7	102293103	102293187	1	MIR4285	704	2.3801	2.23e-05	3.64835
chr19	42132555	42137099	1	LOC100505622	983	2.25684	2.27e-05	3.3099
chr4	42152878	42110938	2	BEND4	256	4.79361	2.41e-05	1.13509
chr9	133992604	133761894	2	VAV2	855	2.57911	2.66e-05	0.766818
chr11	67374177	67364168	2	CLCF1	937	2.79641	2.83e-05	2.21581
chr8	124728429	124550790	2	MTSS1	708	1.9607	3.26e-05	1.73311
chr16	23521995	23463542	2	GGA2	370	1.87984	3.46e-05	1.20671
chr4	140756120	140620765	2	TBC1D9	738	2.68908	3.58e-05	1.14662
chr11	59171430	59208587	1	DTX4	643	2.64834	3.61e-05	1.01682
chr16	67518418	67546788	1	RIPOR1	715	1.98179	3.73e-05	2.45531
chr3	191329077	191398670	1	CCDC50	1325	2.18944	3.78e-05	1.20948
chr11	67373584	67350777	2	POLD4	936	1.92753	3.86e-05	1.78449
chr6	391739	411447	1	IRF4	4	2.14183	3.89e-05	2.73351
chr5	127030808	126867714	2	2026-03-03	589	2.56505	4.88e-05	1.15722
chr16	88939789	88951524	1	LOC100129697	969	2.38994	4.99e-05	1.8195
chr20	51023129	51003656	2	KCNG1	546	4.45942	5.33e-05	0.88449
chr3	13073117	12897220	2	IQSEC1	92	1.44018	6.06e-05	1.53813
chr7	102285091	102321711	1	SH2B2	703	2.10066	6.08e-05	1.38979
chr16	21448071	21402237	2	NPIPB3	348	2.08582	6.4e-05	0.326989
chr8	95133804	95156684	1	PLEKHF2	564	2.13457	6.75e-05	2.51725
chr11	65129978	65129916	2	MIR6751	848	2.2548	0.00012696	6.43976
chr11	83071923	82973133	2	RAB30	1122	2.41738	0.00013757	1.44024
chr11	45921621	45929096	1	LARGE2	486	2.1163	0.00013881	2.94498
chr4	114598455	114678224	1	UGT8	650	4.39645	0.00014991	0.656447
chr1	183023460	183145592	1	LAMC1	1915	3.9206	0.00019025	0.786287
chr8	78805523	78675743	2	IL7	477	3.25654	0.00021764	1.06285
chr5	122774996	122830108	1	SNX2	571	2.34537	0.00023693	1.29518
chr4	38782990	38772239	2	TLR10	222	5.12331	0.00024291	0.965234
chr18	55664787	55222331	2	TCF4	269	2.22154	0.00026915	0.950986
chr22	23754468	23752743	2	VPREB3	135	5.36288	0.00027508	2.19781
chr11	102317450	102339403	1	BIRC3	1227	1.79504	0.00028448	3.2431
chr6	166999405	167139696	1	CCR6	1247	1.20707	0.00032448	1.21648
chr16	29291220	29372110	1	SNX29P2	430	1.88623	0.00033241	0.737979
chr9	27529781	27325209	2	MOB3B	129	3.36736	0.00036061	0.705346
chr8	80231232	79918860	2	TPD52	483	2.26127	0.00038376	1.21844
chr1	23913362	23870526	2	CNR2	380	1.89855	0.00041157	1.04938
chr4	143336762	143474568	1	GAB1	745	2.14675	0.00041157	1.17691
chr9	33167356	33104082	2	B4GALT1	147	1.26096	0.00045468	1.53688
chr21	44262216	44246339	2	DNMT3L	265	2.15008	0.00049052	1.05325
chr11	65134533	65121780	2	SYVN1	847	1.75269	0.00050479	2.67302
chr18	44680173	45068510	1	SETBP1	203	1.5859	0.00054176	0.770294
chr11	67317871	67392074	1	LOC100130987	935	1.5689	0.00069007	1.33349
chr3	24494087	24523228	1	THRB-AS1	160	4.74308	0.00075255	0.851822
chr6	13295586	13273391	2	LOC100130357	95	4.74059	0.00075255	1.06624
chr16	88977204	88874858	2	CBFA2T3	967	1.59205	0.00080726	1.09939
chr15	59372693	59523549	1	FAM81A	396	2.34345	0.00082558	0.701598
chr11	59107185	59127410	1	FAM111B	640	3.74868	0.0008289	0.812605
chr5	139390081	139387480	2	MZB1	715	1.9687	0.00084234	2.10749
chr6	116461370	116463779	1	CALHM6	954	2.97188	0.00086731	1.39028
chr11	69641087	69654474	1	CCND1	985	3.0931	0.00092317	0.774766
chr19	42196585	42086110	2	POU2F2	982	1.52064	0.00097617	1.12378
chr22	41923297	41923222	2	MIR378I	426	2.89217	0.00098138	3.28731
chr6	32530287	32517343	2	HLA-DRB5	417	2.17549	0.00103115	1.28866
chr6	44265788	44258166	2	NFKBIE	633	2.03652	0.00128006	2.73312
chr6	13328544	13264861	2	TBC1D7-LOC100130357	94	4.29982	0.00128559	0.96957
chr17	28743984	28750958	1	TRAF4	449	2.97126	0.00136436	1.95213
chr2	45651345	46187990	1	PRKCE	317	1.20278	0.00143457	0.952514
chr2	100142739	99545419	2	AFF3	679	1.71743	0.00153935	0.679776
chr22	41926818	41922023	2	TNFRSF13C	425	2.88205	0.00154899	2.01414
chr19	50384204	50418018	1	POLD1	1293	1.20885	0.00170408	0.691385
chr11	83072066	83106719	1	RAB30-AS1	1124	2.22599	0.00193379	1.67613
chr6	12716805	13290484	1	PHACTR1	93	3.05638	0.00193962	0.802028
chr4	25863760	25747427	2	SEL1L3	195	1.2776	0.0019818	0.852196
chr6	36676460	36687339	1	CDKN1A	518	3.02629	0.00202409	1.68474
chr5	139395713	139390592	2	PROB1	716	1.53461	0.00225907	1.1251
chr9	90801787	90898549	1	SYK	401	2.55326	0.00238911	0.845671
chr6	113857362	113863471	1	MARCKS	941	1.81851	0.00253033	1.49168
chr22	23751092	23738678	2	ZNF70	134	4.0155	0.00282062	1.4029
chr6	44270466	44307506	1	TMEM151B	634	1.89427	0.00282062	1.31254
chr7	90466424	91210590	1	CDK14	542	2.33726	0.00285633	0.634161
chr1	181088712	181092899	1	IER5	1898	1.02914	0.00290731	3.05021
chr9	81689305	81583683	2	TLE1	350	1.15093	0.00331008	0.838542
chr6	36675126	36673621	2	PANDAR	519	3.17511	0.00343601	2.96864
chr17	75405709	75318076	2	GRB2	1231	1.283	0.00390476	0.930868
chr2	233354507	233472104	1	DGKD	1481	1.33112	0.00391581	1.00754
chrX	46759172	46599252	2	SLC9A7	211	2.15509	0.00394388	0.563538
chr1	207802523	207802440	2	MIR29B2	2116	1.56685	0.00399188	1.85215
chr4	99816833	99870154	1	DAPP1	565	2.79884	0.00404265	0.711766
chr11	45918812	45909669	2	PEX16	485	1.86782	0.00408843	2.14192
chr1	157552520	157513377	2	FCRL5	1631	5.94151	0.00432503	0.701179
chr9	33166975	33179983	1	B4GALT1-AS1	148	1.12228	0.00432503	2.10733
chr22	18029385	18037968	1	LINC01634	30	2.46071	0.00434211	0.551077
chr19	12995608	13098796	1	NFIX	439	1.80713	0.0049986	0.910008
chr1	207869150	207801518	2	MIR29B2CHG	2114	1.422	0.00524585	1.48732
chr14	77376689	77391497	1	SAMD15	526	4.65079	0.00524585	1.2153
chr19	2721418	2714567	2	DIRAS1	102	4.08337	0.00529223	0.512133
chr2	46541806	46583121	1	RHOQ	322	1.93088	0.00545523	1.02052
chr15	59372900	59132434	2	MYO1E	393	2.24364	0.00590542	0.611343
chr7	74199652	74229834	1	LAT2	459	2.04715	0.00618456	0.806441
chr17	39868164	39877896	1	ZPBP2	630	2.10772	0.00621731	1.43836
chr4	78776342	78916372	1	BMP2K	458	1.24939	0.00631773	0.642975
chr1	206923247	206904386	2	FCMR	2101	1.04636	0.00642214	2.82784
chr4	74933095	75050115	1	PARM1	422	5.06236	0.00716081	0.493115
chr4	25861830	25929874	1	SMIM20	196	1.39657	0.00721803	1.13739
chr11	14364506	14277926	2	RRAS2	302	1.60294	0.00789673	0.515804
chr2	20666664	20679245	1	GDF7	120	3.45423	0.00789673	1.08144
chr14	77377109	77335021	2	TMED8	525	3.79776	0.00843431	0.852867
chr6	37005646	37029070	1	FGD2	526	1.40863	0.00843431	0.982734
chr13	34942287	35672736	1	NBEA	125	1.75516	0.00872964	0.51922
chr3	112499561	112463968	2	BTLA	740	2.17427	0.00885867	1.23856
chr3	19148454	19535646	1	KCNH8	139	3.01237	0.00933448	0.472182
chr8	69835064	69667047	2	SLCO5A1	434	2.33134	0.00941105	0.530965
chr6	150599863	150843665	1	PLEKHG1	1155	2.32927	0.00960657	0.681524
chr15	78949574	78921058	2	CTSH	626	2.03506	0.0100451	0.546685
chr3	112332347	112362812	1	CD200	739	2.855	0.0105342	1.17659
chr1	3652520	3736201	1	TP73	91	6.83973	0.0138214	0.397
chr22	17980961	17980868	2	MIR648	29	2.22279	0.013928	0.85299
chr10	45374176	45446119	1	ALOX5	274	2.11852	0.0144741	0.671409
chr7	106112576	106090503	2	SYPL1	744	1.26492	0.014735	1.06403
chr9	27524314	27526498	1	IFNK	130	2.7669	0.0150263	1.23447
chr2	165794682	165747591	2	GALNT3	991	2.77704	0.0154051	0.55992
chr6	69797111	69675802	2	LMBRD1	741	2.17476	0.0155073	0.591678
chr9	123268576	123109514	2	STRBP	673	2.44112	0.0156411	0.454514
chr6	145736024	145501583	2	EPM2A	1119	2.91352	0.0156585	0.892172
chr9	81689713	81776900	1	LOC101927502	351	1.16412	0.0158249	0.801025
chr4	143343460	143343535	1	MIR3139	746	2.36157	0.0159093	2.00713
chr11	117178733	117197445	1	SIDT2	1351	2.24172	0.0171594	1.02291
chr1	226062678	226071999	1	H3F3A	2241	1.13201	0.0183031	1.56626
chr22	39457344	39492194	1	MGAT3	380	3.92907	0.0186095	0.360588
chr2	230225729	230167293	2	SP110	1429	2.06468	0.018618	0.864004
chr1	207911402	207880972	2	CD34	2117	1.05161	0.0189556	0.449689
chr15	74411432	74411357	2	MIR6881	556	2.69465	0.0192801	0.744098
chr17	16972118	16929816	2	TNFRSF13B	330	3.81167	0.0193435	0.528699
chr10	22252072	22258548	1	LOC100130992	148	1.10407	0.0197814	2.13621
chr5	177511274	177501907	2	DOK3	1096	3.06276	0.0198878	1.29136
chr1	80535755	80646788	1	LINC01781	990	6.19582	0.0214561	0.252811
chr16	19167971	19268334	1	SYT17	319	6.60887	0.0214561	0.337776
chr9	123356170	123380324	1	CRB2	675	2.50941	0.0214561	0.232297
chr21	41167801	41282518	1	BACE2	221	2.54313	0.0217462	0.508413
chr6	53349179	53267398	2	ELOVL5	704	1.13651	0.0220713	1.08758
chr3	24495282	24117160	2	THRB	159	2.85587	0.0226658	0.421094
chr1	158999968	159055155	1	IFI16	1660	1.46712	0.0228735	1.25602
chr2	16666331	16549459	2	FAM49A	97	1.32803	0.0239863	0.416126
chr11	59058659	58933643	2	LOC283194	639	1.70014	0.0251203	0.171224
chr6	69866571	70209976	1	COL19A1	742	2.85041	0.0256307	0.772965
chr16	25015666	24919385	2	ARHGAP17	386	2.01482	0.0268899	0.734115
chr3	122680618	122730840	1	PARP14	828	2.23956	0.0274302	1.06347
chr1	205680459	205657851	2	SLC45A3	2078	5.82027	0.0285322	0.527867
chr1	117605770	117596832	2	LOC100996263	1284	1.3156	0.0287321	1.52641
chr8	94949411	94925972	2	TP53INP1	561	1.04363	0.0287321	0.754657
chr19	43781257	43766533	2	KCNN4	1030	2.52601	0.0291226	0.885301
chr3	58332880	58426126	1	PXK	553	1.81725	0.0292847	0.742255
chr17	42549214	42555213	1	HSD17B1	751	3.56254	0.0301985	0.568804
chr15	74434467	74409289	2	SEMA7A	555	1.6629	0.0305391	0.62736
chr16	11668414	11679159	1	SNN	265	1.6844	0.0310188	1.34796
chr17	5192084	5248069	1	LOC100130950	127	2.7834	0.0315069	0.752483
chr12	128823983	128793191	2	SLC15A4	1226	3.12575	0.0316498	0.610724
chr6	158818011	158820593	1	EZR-AS1	1198	1.53213	0.0316498	3.2591
chr8	109539711	109565996	1	EBAG9	642	2.23116	0.0320831	0.612367
chr10	124093607	124007666	2	CHST15	891	1.91131	0.0321016	0.513773
chr7	87480435	87401697	2	ABCB4	524	4.17189	0.0321771	0.485378
chr13	67230445	66302834	2	PCDH9	316	1.70283	0.0322352	0.675077
chr6	71288803	71308950	1	OGFRL1	749	2.2705	0.0324085	0.577469
chr7	129144892	129168830	1	TSPAN33	869	2.0558	0.0327004	0.503353
chr9	136748528	136741881	2	LCN6	918	3.96655	0.0327004	1.38587
chr7	102433106	102456821	1	ORAI2	709	3.00428	0.0328606	0.698696
chr3	121835079	121769763	2	IQCB1	813	1.68243	0.0330052	0.629815
chrX	119758613	119760164	1	SOWAHD	655	1.78626	0.0331732	1.80607
chr17	81891586	81887844	2	ALYREF	1387	2.83752	0.0341546	1.1989
chr4	183504994	183511096	1	ING2	910	1.3211	0.0348909	2.84423
chr2	46542557	46490750	2	ATP6V1E2	321	1.76477	0.0350137	0.957287
chr15	74461182	74445977	2	UBL7	557	1.62534	0.0357278	0.279853
chr10	12349482	12835545	1	CAMK1D	86	2.13317	0.0373058	0.801476
chr6	25962802	25991226	1	TRIM38	158	1.90683	0.039256	0.878307
chr1	204494724	204422628	2	PIK3C2B	2060	1.10336	0.0442517	0.556234
chr6	85449584	85495791	1	NT5E	812	1.93531	0.0445058	0.872074
chr3	107430930	107463912	1	LINC01990	704	2.75337	0.0469252	0.668828
chr4	183504494	183494938	2	LOC389247	909	1.30865	0.0469252	2.38121
chr1	117605934	117628372	1	TENT5C	1285	1.32702	0.0476914	1.13829
chr2	227164565	227314792	1	COL4A3	1413	3.27653	0.048246	0.619497
chr17	5234860	5208961	2	SCIMP	128	3.2692	0.0489231	0.876682
chr3	114445521	114520132	1	ZBTB20-AS5	770	4.11421	0.0489658	0.413944
chr8	95073182	95066808	2	MIR3150BHG	562	3.25942	0.049019	0.415185
chr14	95714196	95709967	2	TCL1A	640	2.06132	0.0493795	0.711025
chr22	49918167	49927540	1	CRELD2	526	1.34314	0.0494232	0.715241

## Sheet: Bcell_2
seqnames	start	end	strand	name	idx	Log2FC	FDR	MeanDiff
chr14	105857572	105857513	2	MIR4539	844	4.22351	1.45e-38	79.4758
chr14	105858242	105858165	2	MIR4538	845	4.2545	1.45e-38	78.3662
chr14	105859553	105859484	2	MIR4537	846	4.00647	9.86e-36	71.762
chr9	37034185	36833275	2	PAX5	235	3.5374	7.09e-19	5.59646
chr9	37079857	37090507	1	EBLN3P	238	2.38187	3.59e-16	3.13833
chr22	22887780	22896107	1	IGLL5	122	5.10746	1.07e-15	10.0151
chr2	60553567	60451167	2	BCL11A	387	3.79541	7.65e-12	4.29633
chr12	110704950	110627841	2	HVCN1	1021	2.6618	1.84e-11	4.108
chr5	88904257	88717117	2	MEF2C	441	3.07789	2.43e-09	2.76379
chr5	88883328	89075331	1	MEF2C-AS1	442	3.0023	7.92e-09	2.66229
chr16	10877198	10932281	1	CIITA	252	3.11104	1.82e-08	4.05192
chr17	63932354	63928740	2	CD79B	1101	2.49282	2.09e-08	7.65059
chr6	32953122	32934629	2	HLA-DMB	431	2.7388	2.38e-08	3.78254
chr15	57300365	57307761	1	LINC00926	377	3.88817	2.54e-08	4.42869
chr18	32773062	32672671	2	KLHL14	167	4.99956	3.03e-08	1.89974
chr6	106975627	106969831	2	CD24	894	5.49163	3.03e-08	5.9051
chr15	64151715	64157481	1	SNX22	430	4.47419	3.77e-08	5.73711
chr1	157820105	157794403	2	FCRL1	1635	6.29704	4.39e-08	3.19034
chr5	159100483	159117478	1	LINC02202	955	6.35865	1.28e-07	3.46867
chr17	3696404	3673227	2	P2RX5	79	2.77714	4.71e-07	3.7451
chr5	159099761	158695916	2	EBF1	954	4.60586	5.13e-07	2.05119
chr14	105917979	105932642	1	FAM30A	847	3.49804	6.79e-07	2.41395
chr21	44262216	44246339	2	DNMT3L	265	2.5587	7.74e-07	2.60157
chr19	50415799	50431313	1	SPIB	1294	9.30906	8.33e-07	2.89186
chr11	65134533	65121780	2	SYVN1	847	2.64801	1.36e-06	3.34311
chr10	92689951	92695646	1	HHEX	596	3.47666	1.68e-06	3.69857
chr11	46121178	45929323	2	PHF21A	487	2.37136	2.05e-06	2.76392
chr5	157671480	157625679	2	SOX30	948	2.60693	4.14e-06	0.643717
chr11	65129978	65129916	2	MIR6751	848	3.90251	4.28e-06	7.39637
chr19	17523301	17553839	1	FAM129C	564	9.13196	1.04e-05	2.55727
chr6	32589848	32552990	2	HLA-DRB1	418	4.00622	1.13e-05	2.62045
chr5	157575775	157395534	2	ADAM19	946	2.24013	1.2e-05	1.35625
chr2	88812370	88812454	1	MIR4436A	618	3.68561	1.24e-05	2.30747
chr4	11429765	11393150	2	HS3ST1	140	5.38004	1.59e-05	2.44459
chr17	3696194	3663063	2	P2RX5-TAX1BP3	77	1.86036	1.97e-05	2.9647
chr3	31981771	31991628	1	ZNF860	185	3.22032	2.11e-05	3.20709
chr17	76501790	76470891	2	RHBDF2	1273	3.29354	2.74e-05	2.73043
chr13	67230445	66302834	2	PCDH9	316	4.70009	4.54e-05	0.915635
chr13	46438190	46342000	2	RUBCNL	220	4.43322	4.83e-05	2.06114
chr19	14583084	14611157	1	CLEC17A	484	4.50495	5.54e-05	2.34734
chr6	33075926	33087201	1	HLA-DPB1	436	2.38371	5.59e-05	3.20561
chr8	124728429	124550790	2	MTSS1	708	3.12868	6.97e-05	2.08533
chr6	33080775	33064569	2	HLA-DPA1	435	2.39683	8.62e-05	2.81056
chr6	166999405	167139696	1	CCR6	1247	3.17974	0.00013738	1.77256
chr3	32077580	31657890	2	OSBPL10	183	2.28753	0.00020353	1.48894
chr11	9664077	9752991	1	SWAP70	263	2.34268	0.00021727	1.24403
chr8	11494001	11564604	1	BLK	76	3.55854	0.00024406	1.27841
chr6	32668383	32659467	2	HLA-DQB1	421	1.78963	0.00024545	2.26499
chr5	67196799	67179613	2	CD180	308	3.05387	0.00026604	2.75455
chr3	112332347	112362812	1	CD200	739	4.17112	0.00034433	1.00675
chr11	59171430	59208587	1	DTX4	643	1.98904	0.00040628	1.44586
chr2	100142739	99545419	2	AFF3	679	2.7384	0.00044626	1.15829
chr5	150412929	150401637	2	CD74	890	2.67373	0.00044869	3.31783
chr4	164384050	163524298	2	2026-03-01	840	2.36352	0.00051215	1.86223
chr19	13103161	13099033	2	LYL1	440	2.25392	0.00059972	5.53473
chr7	74773962	74789315	1	NCF1	465	2.90651	0.00059991	2.74607
chr12	122019422	122062044	1	BCL7A	1150	2.55781	0.00065067	1.27931
chr6	391739	411447	1	IRF4	4	1.48024	0.0006564	2.16051
chr2	164843679	164653624	2	COBLL1	984	5.26635	0.00067151	0.715361
chr7	73308867	73302517	2	NSUN5	436	2.5301	0.00067151	1.13292
chr2	164840749	164849334	1	LOC101929633	986	5.42287	0.00067228	1.56059
chr20	57710183	57712780	1	NKILA	587	5.47692	0.00075212	3.29408
chr7	16753535	16784536	1	TSPAN13	120	2.62713	0.00075212	1.62337
chr9	133992604	133761894	2	VAV2	855	4.01626	0.00080308	1.13056
chr11	59212951	59208510	2	MPEG1	644	1.96992	0.0008539	5.03374
chr4	101419961	102074812	1	BANK1	578	3.02209	0.0008539	1.11529
chr9	35646810	35609533	2	CD72	202	1.84346	0.00087366	2.08884
chr19	41877120	41881372	1	CD79A	976	2.03409	0.00100273	1.81998
chr14	95714196	95709967	2	TCL1A	640	4.74765	0.00128937	2.25083
chr6	32530287	32517343	2	HLA-DRB5	417	7.82064	0.00135985	1.02773
chr20	59007247	58995185	2	CTSZ	604	1.75923	0.0014978	2.52744
chr19	49335171	49340606	1	CD37	1234	3.96342	0.00156856	2.91649
chr11	47378576	47354860	2	SPI1	516	1.35933	0.00166822	1.55762
chr6	167149480	167196913	1	TCP10L2	1249	2.588	0.00166822	0.425959
chr20	57711536	57648392	2	PMEPA1	586	4.6413	0.00186599	1.24789
chr5	139647299	139683882	1	CXXC5	722	1.43004	0.00192803	2.22727
chr15	59372693	59523549	1	FAM81A	396	5.98489	0.00196862	1.43395
chr18	55664787	55222331	2	TCF4	269	2.19161	0.00196862	1.06619
chr11	45921621	45929096	1	LARGE2	486	2.19867	0.00199066	3.18052
chr8	55879813	56014168	1	LYN	355	1.36501	0.00214297	1.43662
chr16	88977204	88874858	2	CBFA2T3	967	3.54511	0.00234475	1.40304
chr11	60455752	60470760	1	MS4A1	670	4.99969	0.00291702	1.98342
chr16	21300849	21318591	1	CRYM-AS1	347	2.3337	0.0031829	0.655891
chr7	47582558	47275154	2	TNS3	345	7.73495	0.00345207	0.968196
chr9	110048598	110172512	1	AKAP2	557	2.00808	0.0036182	1.40908
chr19	50384204	50418018	1	POLD1	1293	1.88725	0.00425792	0.771086
chr5	157460019	157474717	1	NIPAL4	947	2.88956	0.00425792	0.446096
chr16	21448071	21402237	2	NPIPB3	348	2.90949	0.00444999	0.525425
chr10	96271587	96191702	2	BLNK	629	2.60023	0.00457795	1.18894
chr6	26538405	26546254	1	HMGN4	198	2.09036	0.00476725	2.63037
chr19	12995608	13098796	1	NFIX	439	2.63848	0.00504491	1.68579
chr2	144518097	144521477	1	ZEB2-AS1	909	1.25873	0.0050769	2.58951
chr2	144524583	144384081	2	ZEB2	908	1.19328	0.00530814	0.852964
chr11	67373584	67350777	2	POLD4	936	2.01338	0.00533601	1.73069
chr17	1628886	1569267	2	SLC43A2	25	2.56708	0.00608996	1.23598
chr16	88939789	88951524	1	LOC100129697	969	2.83032	0.00610036	1.6369
chr9	109640788	110136149	1	PALM2	555	1.94824	0.00671746	1.31716
chr3	191330536	191267168	2	UTS2B	1324	6.22023	0.0071728	1.30921
chr8	78805523	78675743	2	IL7	477	5.7456	0.00720184	0.954251
chr14	95650498	95679833	1	TCL6	638	7.17628	0.00878002	0.655872
chr19	35319261	35347355	1	CD22	757	4.1533	0.00878002	1.4162
chr9	136748528	136741881	2	LCN6	918	8.44619	0.00878002	1.58806
chr19	42132555	42137099	1	LOC100505622	983	2.28318	0.00950907	2.9326
chr7	90466424	91210590	1	CDK14	542	2.24131	0.00960457	0.734808
chr9	27529781	27325209	2	MOB3B	129	3.04126	0.00992813	0.969137
chr16	29291220	29372110	1	SNX29P2	430	3.20168	0.0121601	1.26726
chr16	85898803	85922609	1	IRF8	914	3.04866	0.0122543	1.55945
chr15	59372900	59132434	2	MYO1E	393	4.62279	0.0125295	0.900822
chr21	43362349	43358147	2	LINC01679	255	3.48353	0.0134634	0.627954
chr11	75815167	76143195	1	UVRAG	1081	2.25177	0.0140459	1.3642
chr15	68578969	68727806	1	CORO2B	493	2.71966	0.0155915	0.824607
chr17	28743984	28750958	1	TRAF4	449	3.04756	0.015941	3.37566
chr19	16660442	16577642	2	SMIM7	537	1.63037	0.0165119	1.02469
chr16	11976737	12574289	1	SNX29	272	2.22473	0.0168961	0.536356
chr11	118883766	118897799	1	CXCR5	1385	2.81283	0.0181019	2.03094
chr22	39040961	39087743	1	APOBEC3G	369	2.85151	0.018489	1.5187
chr6	69866571	70209976	1	COL19A1	742	2.77051	0.0211408	0.86363
chr1	23913362	23870526	2	CNR2	380	2.48924	0.0218127	1.11828
chr11	83071923	82973133	2	RAB30	1122	1.21762	0.0220492	1.11552
chr6	13295586	13273391	2	LOC100130357	95	3.61741	0.0220492	0.854895
chr6	32817048	32812763	2	HLA-DOB	425	8.08501	0.0220492	1.23533
chr9	109780309	110172512	1	PALM2-AKAP2	556	1.83525	0.0222432	1.22671
chr8	38269243	38263130	2	PLPP5	275	3.6181	0.0229002	1.83695
chr8	33567125	33547755	2	RNF122	253	2.81251	0.0230729	1.20223
chr12	31589923	31615666	1	DENND5B-AS1	334	2.44375	0.023349	0.945758
chr6	32439842	32445046	1	HLA-DRA	416	2.1681	0.0236468	1.72728
chr19	42196585	42086110	2	POU2F2	982	1.40107	0.0244265	0.976977
chr11	2376177	2397419	1	CD81	94	2.76667	0.0244704	1.70047
chr5	14143702	14532128	1	TRIO	90	1.92688	0.0244704	0.841133
chr7	32894131	32868172	2	KBTBD2	245	2.62909	0.0250431	1.68208
chr14	95663256	95692643	1	TCL1B	639	5.4568	0.0274812	0.685151
chr6	27838339	27837947	2	HIST1H2AK	221	1.98139	0.0275809	5.48669
chr12	24584168	24566964	2	LINC00477	289	5.09945	0.0279762	0.956712
chr4	140756120	140620765	2	TBC1D9	738	1.87038	0.028348	1.05784
chr22	17980961	17980868	2	MIR648	29	4.40557	0.0289475	1.01513
chr12	6946468	6961316	1	PTPN6	102	1.17823	0.0292631	5.09406
chr1	181088712	181092899	1	IER5	1898	1.20864	0.0295691	3.32504
chr12	49708165	49636499	2	FMNL3	443	4.17553	0.0304381	0.615849
chr8	95133804	95156684	1	PLEKHF2	564	2.67047	0.0311637	2.47995
chr5	178113443	178126087	1	N4BP3	1104	3.6899	0.0313438	1.22099
chr9	81689305	81583683	2	TLE1	350	1.42789	0.0313984	1.49334
chr9	27524314	27526498	1	IFNK	130	3.68126	0.0316668	2.14464
chr19	36773153	36777078	1	LOC728485	823	7.49277	0.0319057	0.817872
chr4	143336762	143474568	1	GAB1	745	2.75398	0.0319057	0.953612
chr6	27837760	27839482	1	HIST1H2BN	220	1.71427	0.0319057	4.4113
chr10	48684876	48982956	1	WDFY4	301	2.96384	0.0321844	0.565712
chr11	59107185	59127410	1	FAM111B	640	3.11731	0.0321935	0.896991
chr9	35073249	35056064	2	VCP	192	1.36259	0.0325801	1.00711
chr11	45918812	45909669	2	PEX16	485	2.02964	0.0363289	2.47747
chr19	51531856	51519525	2	SIGLEC6	1348	3.7091	0.0445642	0.396763
chr6	29656981	29672372	1	MOG	271	2.41581	0.0451078	0.571169
chr3	191329077	191398670	1	CCDC50	1325	5.56729	0.0456457	1.24114
chr6	29587455	29589038	1	OR2H2	270	2.11771	0.0456927	0.829675
chr16	17470881	17101769	2	XYLT1	310	2.90506	0.0469879	0.738731
chr22	23754468	23752743	2	VPREB3	135	4.17225	0.0470854	1.75103
chr8	143553207	143563062	1	GSDMD	818	2.39426	0.0480289	1.54669
chr1	52633344	52669683	1	SHISAL2A	817	3.22136	0.0499643	1.42257
chr14	77377109	77335021	2	TMED8	525	8.3041	0.0499643	1.43868
chr14	77376689	77391497	1	SAMD15	526	8.80147	0.0499643	2.03277
chr19	36772825	36714383	2	ZNF850	822	6.12592	0.0499643	0.314324
chr19	51571298	51592508	1	ZNF175	1349	3.4663	0.0499643	0.410913
chr22	18029385	18037968	1	LINC01634	30	3.35068	0.0499643	0.770849
chr22	22886267	22886379	1	MIR5571	121	7.8113	0.0499643	1.02107
chr4	38782990	38772239	2	TLR10	222	6.95382	0.0499643	0.561498
chrX	78945332	78961954	1	P2RY10	470	2.20227	0.0499643	2.0227

## Sheet: Tcell_1
seqnames	start	end	strand	name	idx	Log2FC	FDR	MeanDiff
chr5	134114711	134151865	1	TCF7	645	1.25109	1.98738e-13	8.01291
chr4	108168956	108047545	2	LEF1	612	1.60898	1.73396e-12	5.28106
chr4	108167525	108199920	1	LEF1-AS1	613	1.66361	1.73396e-12	6.58647
chr9	127980513	127940579	2	FAM102A	733	1.09297	4.11607e-07	3.51069
chr17	40565472	40553769	2	CCR7	654	1.26125	3.5405e-06	6.12183
chr2	157488961	157414619	2	CYTIP	945	1.43993	6.39609e-06	3.75383
chr17	77397054	77396984	2	MIR4316	1297	1.15997	5.36407e-05	4.98357
chr5	39274528	39105236	2	FYB1	178	1.30833	0.000104915	2.38704
chr1	32251239	32286165	1	LCK	528	1.19684	0.000182448	2.20899
chr17	56593699	56595590	1	NOG	997	1.66485	0.000321518	5.35486
chr1	25617468	25786207	1	MAN1C1	406	1.60606	0.000627752	1.5564
chr3	18438773	18345387	2	SATB1	137	1.21177	0.000674326	2.41419
chr14	68979682	68987463	1	ACTN1-AS1	419	1.45464	0.00142584	3.14072
chr14	68979440	68874143	2	ACTN1	418	1.39061	0.00172358	1.52544
chr10	6580301	6427143	2	PRKCQ	53	1.13491	0.00192536	1.34442
chr10	6580419	6584299	1	PRKCQ-AS1	54	1.24864	0.00192536	3.82229
chr11	60971680	61020377	1	CD6	685	1.19008	0.0020154	2.38125
chr1	9588922	9614873	1	TMEM201	152	1.06666	0.00329321	0.619908
chr2	203706475	203738912	1	CD28	1236	1.08246	0.00353573	1.50501
chr17	82317602	82314868	2	CD7	1409	1.67572	0.00478984	2.81483
chr6	154356792	154154609	2	IPCEF1	1172	1.9908	0.00642927	1.30842
chr2	95025677	95053996	1	MAL	620	1.16779	0.00857202	1.23794
chr3	30606502	30694142	1	TGFBR2	179	1.20114	0.00857202	1.34968
chr3	51971426	51981199	1	ABHD14A	474	2.04583	0.00857202	1.09484
chr6	154010496	154246867	1	OPRM1	1171	2.24526	0.0104091	1.25574
chr12	47216456	47205898	2	PCED1B-AS1	385	1.24734	0.0118134	3.27365
chr3	51974016	51957454	2	PCBP4	472	1.8866	0.0174482	0.818392
chr1	205321791	205302059	2	NUAK2	2069	1.30801	0.0174925	1.70357
chr1	23559794	23557918	2	ID3	370	1.66298	0.0184441	4.60469
chr10	46286345	46330207	1	ANTXRL	283	2.13604	0.0248207	0.72371
chr11	61430031	61402641	2	CPSF7	697	2.12187	0.0266861	0.597894
chr12	6451567	6439001	2	CD27-AS1	67	1.17935	0.0266861	1.81431
chr10	102120453	102107560	2	LDB1	721	1.15288	0.0273898	1.18728
chr5	80960907	80947697	2	RASGRF2-AS1	412	1.46008	0.0275644	1.50442
chr13	99356131	99356228	1	MIR623	442	1.90563	0.0321016	1.45078
chr1	25543580	25568886	1	LDLRAP1	405	1.05126	0.033215	2.01334
chr11	118342744	118338954	2	CD3D	1371	1.01663	0.036503	3.00525
chr11	61429220	61485822	1	SDHAF2	698	2.01503	0.037162	0.471944
chr6	154510659	154159828	2	CNKSR3	1173	1.57784	0.0379005	1.11471
chr13	99086625	98793487	2	DOCK9	435	1.19124	0.0447074	0.69825
chr12	6444867	6451718	1	CD27	68	1.13723	0.044768	2.12182

## Sheet: Tcell_2
seqnames	start	end	strand	name	idx	Log2FC	FDR	MeanDiff
chr5	134114711	134151865	1	TCF7	645	1.49304	4.56e-29	6.06717
chr2	95025677	95053996	1	MAL	620	1.76005	1.32e-13	1.68581
chr1	25543580	25568886	1	LDLRAP1	405	1.98144	1.39e-13	2.33012
chr4	108168956	108047545	2	LEF1	612	1.15498	1.41e-13	2.79646
chr11	118925608	118893875	2	BCL9L	1386	1.28481	1.19e-11	5.46267
chr5	39274528	39105236	2	FYB1	178	1.52487	1.4e-11	2.40675
chr4	108167525	108199920	1	LEF1-AS1	613	1.13377	4.8e-11	3.29337
chr1	8945867	8975092	1	CA6	142	2.47727	4.86e-11	1.51243
chr17	56593699	56595590	1	NOG	997	1.5689	2.55e-10	2.38539
chr1	120850985	120850819	2	RNVU1-19	1306	2.52722	3.36e-10	2.97827
chr11	118925164	118958559	1	UPK2	1388	1.22037	5.24e-10	4.77927
chr5	35852695	35879603	1	IL7R	149	1.59026	1.48e-09	2.49902
chr1	32251239	32286165	1	LCK	528	1.64316	2.04e-09	2.43356
chr3	16265160	16350299	1	OXNAD1	129	1.35029	3.25e-09	1.49103
chr14	22589269	22564905	2	DAD1	75	1.17667	5.23e-09	1.10898
chr1	9651732	9729114	1	PIK3CD	153	1.09362	6.1e-09	1.44978
chr13	51845175	51813347	2	TMEM272	271	1.86519	6.2e-09	1.63539
chr11	60971680	61020377	1	CD6	685	1.29395	1.87e-08	1.60218
chr20	63657682	63639705	2	STMN3	684	1.31702	3.84e-08	2.13866
chr2	172427354	172506282	1	ITGA6	1043	2.03098	4.49e-08	0.81367
chr9	127980513	127940579	2	FAM102A	733	1.34743	6.69e-08	2.98999
chr11	118342744	118338954	2	CD3D	1371	1.40355	7.01e-08	3.53959
chr14	68979440	68874143	2	ACTN1	418	1.81145	1.29e-07	1.59813
chr14	68979682	68987463	1	ACTN1-AS1	419	1.81138	1.48e-07	3.12479
chr7	111091006	111125454	1	LRRN3	767	2.34796	1.85e-07	0.673233
chr11	118344344	118355161	1	CD3G	1372	1.27124	2.61e-07	2.27432
chr5	111223653	111494886	1	CAMK4	512	1.41998	2.63e-07	0.813664
chr10	46046269	46033307	2	MSMB	282	1.84508	4.26e-07	0.596857
chr12	47216456	47205898	2	PCED1B-AS1	385	1.14551	6.91e-07	2.43047
chr1	25617468	25786207	1	MAN1C1	406	1.73992	1.29e-06	1.03958
chr3	50611520	50649297	1	MAPKAPK3	454	1.12852	1.73e-06	2.63325
chr13	99356131	99356228	1	MIR623	442	1.6005	2.92e-06	1.16799
chr3	50611831	50606490	2	CISH	453	1.11234	4.56e-06	4.85719
chr11	96341427	96341534	1	MIR1260B	1211	1.25901	5.86e-06	3.62944
chr12	47079603	47236662	1	PCED1B	382	1.04329	6.93e-06	1.47418
chr3	108822698	108855005	1	TRAT1	716	1.62952	9.92e-06	1.16374
chr20	1657779	1629152	2	SIRPG	38	2.34128	2.62e-05	0.397716
chr2	69674349	69457997	2	AAK1	458	1.1194	3.66e-05	1.09635
chr5	16617058	16473038	2	RETREG1	102	2.06398	4.12e-05	0.551718
chr1	9687555	9672426	2	PIK3CD-AS2	155	1.42023	8.31e-05	0.436396
chr1	149583865	149584464	1	PPIAL4C	1366	1.16776	0.00013118	0.635984
chr7	111562517	110663051	2	IMMP2L	766	1.15985	0.00017359	0.531225
chr5	157166264	157161846	2	FAM71B	943	1.07781	0.00017671	1.04583
chr2	203706475	203738912	1	CD28	1236	1.36867	0.00020276	1.40758
chr20	41136960	41182989	1	PLCG1	401	1.70042	0.00024566	1.78714
chr13	99200710	99196377	2	UBAC2-AS1	439	1.59877	0.00029283	1.93615
chr11	118910708	118910787	1	MIR4492	1387	2.2638	0.00033557	2.31292
chr1	110675033	110672465	2	KCNA3	1199	1.26222	0.00034641	3.74048
chr17	78360077	78356778	2	SOCS3	1313	1.72526	0.0004038	1.79222
chr5	75052843	75047719	2	LINC01336	364	1.2929	0.00042898	1.93143
chr6	128520674	127968779	2	PTPRK	1009	2.68465	0.00044778	0.456954
chr9	93058688	93085138	1	SUSD3	423	1.82284	0.00045642	0.915229
chr17	78360453	78373911	1	LOC101928674	1312	1.6732	0.00045751	1.18837
chr10	119542708	119499828	2	RGS10	855	1.20393	0.00048774	0.952062
chr1	145405778	145289900	2	NBPF20	1322	1.06534	0.00051776	0.561793
chr1	239730465	239703892	2	CHRM3-AS2	2359	1.64786	0.00057524	0.788851
chr5	16615926	16629969	1	LOC101929524	103	2.33193	0.00057524	0.856352
chr7	1844253	1844180	2	MIR4655	33	1.50924	0.00057524	0.87501
chr1	239386565	239915452	1	CHRM3	2358	1.5657	0.00058275	0.580752
chr20	63657810	63696253	1	RTEL1	685	1.40755	0.00059031	0.563157
chr16	29815952	29830627	1	PAGR1	445	1.48213	0.00063969	1.53946
chr16	29820394	29848039	1	MVP	446	1.57671	0.00069571	1.19114
chr3	13880121	13816258	2	WNT7A	98	1.90118	0.00070335	0.679596
chr19	49590262	49555711	2	NOSIP	1255	1.0297	0.00074841	1.39394
chr9	75890644	76362339	1	PCSK5	334	1.05471	0.00087047	0.537048
chr21	42403447	42447681	1	UBASH3A	243	1.46004	0.00096459	0.542968
chr16	53504411	53491040	2	AKTIP	581	1.26576	0.00097451	0.998775
chr5	80960907	80947697	2	RASGRF2-AS1	412	1.40179	0.00099739	1.05961
chr12	44921848	44508275	2	NELL2	372	1.47455	0.00105016	0.712405
chr1	154405193	154469450	1	IL6R	1532	1.00993	0.00116615	0.808043
chr19	49497720	49497806	1	SNORD35B	1251	1.03609	0.00116615	2.79351
chr8	23243637	23262000	1	CHMP7	170	1.89746	0.00116615	1.08786
chr20	41138003	41098329	2	PLCG1-AS1	400	1.74413	0.00123535	1.72664
chr6	3457022	3268962	2	SLC22A23	31	2.47586	0.00123949	0.534235
chr10	119651370	119677819	1	BAG3	857	1.10912	0.00126234	0.665779
chr7	100205357	100221490	1	PVRIG	648	1.29816	0.0019428	1.51108
chr3	67654697	67947713	1	SUCLG2-AS1	593	1.89971	0.00216047	0.519088
chr8	8386498	8317736	2	PRAG1	48	1.54197	0.00216047	0.843921
chr2	197804702	198149884	1	PLCL1	1185	1.01889	0.00223327	0.375803
chr1	77282051	77559969	1	AK5	976	1.50044	0.00249235	0.407445
chr4	7939001	7940296	1	LOC389199	112	2.26084	0.00295635	1.35047
chr15	28738384	28701954	2	GOLGA8M	113	1.83801	0.00328474	0.51406
chr8	22544986	22575788	1	SORBS3	154	1.12428	0.00334806	0.824213
chr5	1112035	1050376	2	SLC12A7	22	1.72444	0.00367961	0.522382
chr3	71289769	71305853	1	FOXP1-AS1	606	1.78508	0.0036867	0.606153
chr11	66317044	66314487	2	CD248	902	2.96517	0.00385083	1.16052
chr8	1971397	1976478	1	KBTBD11-OT1	15	1.26377	0.00398449	0.836871
chr3	67654614	67360460	2	SUCLG2	592	1.79453	0.00419932	0.544068
chr20	13221771	13300651	1	ISM1	146	1.421	0.00420907	0.362225
chr13	41457559	41470882	1	RGCC	173	1.34472	0.00450008	1.63293
chr3	94063389	94047836	2	DHFR2	647	2.67378	0.00499547	0.549068
chr8	8893645	8783354	2	MFHAS1	50	1.66729	0.00521913	0.539085
chr14	70641298	70608798	2	LOC101928075	439	1.02074	0.0055226	0.906314
chr15	85770578	85770496	2	MIR1276	695	2.28521	0.00595932	0.487036
chr14	21665083	21666024	1	OR4E2	74	2.28659	0.00610419	0.450386
chr7	44039171	44042306	1	LINC00957	308	1.06036	0.00630243	1.22504
chr12	95551490	95516560	2	USP44	883	2.32098	0.0069034	0.482404
chr12	113359493	113298759	2	SLC8B1	1060	1.35814	0.00713364	0.576421
chr20	3786690	3783851	2	CENPB	84	1.01568	0.00718915	1.37072
chr6	127918631	127708072	2	THEMIS	1008	1.65805	0.00742296	0.59725
chr20	3786772	3806121	1	CDC25B	83	1.00039	0.00811017	1.22482
chr1	24502351	24541040	1	RCAN3	391	1.37871	0.0084296	0.834129
chr15	85795030	85759323	2	KLHL25	694	2.05071	0.00915037	0.430674
chr6	35297852	35321771	1	DEF6	490	1.21367	0.00915037	0.601332
chr11	65558930	65538560	2	LTBP3	861	1.73011	0.00949311	0.759117
chr21	31559977	31118416	2	TIAM1	119	1.21577	0.00986448	0.385801
chr7	149872968	149880698	1	ATP6V0E2	1049	1.78651	0.0103063	0.751252
chr8	23225221	23230926	1	LOC389641	169	1.26049	0.010864	1.63121
chr7	100272218	100200653	2	CASTOR3	649	1.18435	0.01162	1.01576
chr8	6406548	6403551	2	LOC100287015	22	1.26938	0.013714	0.918052
chr18	13726660	13764558	1	RNMT	93	1.34178	0.0138975	0.339171
chr8	9151574	9136255	2	PPP1R3B	53	1.75595	0.0139855	0.477193
chr7	12211241	12243367	1	TMEM106B	104	1.33402	0.014683	0.434231
chr15	70615547	70616567	1	SALRNA3	509	2.17099	0.0152546	0.28093
chr3	141228726	141294906	1	PXYLP1	1000	1.23003	0.0154034	0.531742
chr17	32486619	32491256	1	CDK5R1	509	2.00413	0.0159062	1.46615
chr2	98731126	98619106	2	MGAT4A	666	1.17794	0.0159062	0.81139
chr5	1178605	1173141	2	CTD-3080P12.3	24	1.09507	0.0159183	0.269849
chrX	107628424	107651026	1	PRPS1	584	1.09271	0.015933	0.246905
chr8	6406592	6648504	1	MCPH1	21	1.38281	0.0172363	0.399579
chr4	7939926	7758714	2	AFAP1	111	1.92851	0.0174335	0.390093
chr11	118304545	118316175	1	CD3E	1370	1.01437	0.0176164	0.558209
chr11	107565746	107502726	2	ALKBH8	1261	2.73022	0.0186554	0.109684
chr1	145281116	145281462	1	RNVU1-14	1321	1.04316	0.0207396	2.59146
chr1	23424740	23381061	2	TCEA3	367	2.13149	0.0209069	0.308729
chr21	17512382	17593579	1	CXADR	33	1.89091	0.021189	0.242998
chr10	6618716	6625346	1	LOC101928150	55	1.49467	0.0217494	0.188757
chrX	102651366	102659083	1	GPRASP1	537	1.45532	0.0219158	1.03155
chr10	46286345	46330207	1	ANTXRL	283	1.28248	0.0219332	0.37507
chr11	65525077	65538704	1	SCYL1	860	1.06174	0.0233952	0.361503
chr19	14529770	14514770	2	DNAJB1	481	1.00669	0.0235509	1.16964
chr14	91947987	91869412	2	FBLN5	586	1.93004	0.023955	0.253875
chr7	143407813	143523449	1	EPHA1-AS1	1002	1.27941	0.0248105	0.354879
chr5	1062974	1062896	2	MIR4635	23	1.09943	0.0288101	0.447835
chr10	131982013	131966455	2	BNIP3	936	1.5406	0.0294525	0.60308
chr6	70412941	70561174	1	FAM135A	745	1.64341	0.0308036	0.48608
chr12	54984746	54948018	2	TESPA1	585	1.13557	0.0309309	0.399324
chr8	23225126	23190452	2	TNFRSF10A	168	1.19216	0.0309309	0.861056
chr11	44726465	44932421	1	TSPAN18	470	1.34484	0.030965	0.291169
chr11	1902647	1907915	1	LINC01150	76	1.71339	0.0315578	0.154672
chr3	37861780	37749219	2	ITGA9-AS1	214	1.50509	0.0315578	0.27973
chr1	248906196	248919946	1	PGBD2	2452	1.20678	0.0350447	0.351298
chr7	43906627	43866558	2	URGCP-MRPS24	303	1.15019	0.0367676	0.399861
chr2	86861924	86815339	2	CD8B	606	2.46576	0.0369528	0.716813
chr16	53433977	53491649	1	RBL2	580	1.27619	0.0377609	0.80702
chr3	150050788	149964904	2	PFN2	1048	2.65646	0.0380847	0.428529
chr14	96039324	96094080	1	C14orf132	642	2.315	0.0382187	0.23526
chr2	73202258	73212513	1	NOTO	498	5.59028	0.042083	0.439594
chr10	50067888	50133506	1	WASHC2A	320	1.97735	0.0428907	0.367241
chr22	24495074	24429206	2	ADORA2A-AS1	152	1.21838	0.0428907	0.235098
chr5	98768650	98798643	1	RGMB	482	1.56063	0.0466758	0.765569
chr11	66002176	65996545	2	EIF1AD	890	1.54758	0.0478391	0.707292
chr1	109113857	109105951	2	C1orf194	1158	1.89933	0.0479011	0.217272
chr8	24957110	24950955	2	NEFL	185	2.83982	0.048907	0.548042

## Sheet: Tcell_3
seqnames	start	end	strand	name	idx	Log2FC	FDR	MeanDiff
chr12	22336200	22066419	2	ST8SIA1	281	1.85149	1.3e-06	0.708014
chr3	32951574	32956349	1	CCR4	194	3.03425	1.3e-06	2.84599
chr3	98585498	98497912	2	CLDND1	666	1.42559	4.83e-05	0.987313
chr2	203867786	203873960	1	CTLA4	1237	1.98618	0.000176057	1.90393
chr20	3808357	3823882	1	LINC01730	85	1.40029	0.000185623	1.7294
chr20	3786772	3806121	1	CDC25B	83	1.42652	0.000247301	2.41382
chr20	3786690	3783851	2	CENPB	84	1.31091	0.000247301	2.33785
chr11	102317450	102339403	1	BIRC3	1227	1.29613	0.000299098	1.98837
chr8	29350668	29333064	2	DUSP4	226	3.46679	0.000299098	1.31759
chr10	33005792	32900319	2	ITGB1	218	1.45964	0.000328862	1.46152
chr17	59837931	59842255	1	MIR21	1049	2.22527	0.000386819	1.50804
chr2	173354820	173368997	1	CDCA7	1049	1.90806	0.000658323	0.676228
chr3	114276913	114310288	1	TIGIT	766	2.63101	0.00116755	1.02852
chr17	14303854	14305505	1	MGC12916	297	1.33474	0.00117432	3.82936
chr10	8053484	8050450	2	GATA3-AS1	65	1.19029	0.00138378	4.57146
chr1	160647295	160608100	2	SLAMF1	1699	1.24098	0.00150276	1.01669
chr3	160449829	160227454	2	IFT80	1119	1.28339	0.00150276	1.10376
chr16	3065297	3082192	1	IL32	170	1.26066	0.00161853	3.08229
chr21	33915534	33977691	1	LINC00649	156	1.71196	0.0025599	0.931089
chr1	37480230	37480289	1	MIR6732	598	1.01984	0.00258334	6.38821
chr5	160468268	160487426	1	MIR3142HG	972	2.26079	0.00258736	0.822885
chr9	120929173	120902393	2	TRAF1	635	1.41714	0.00288851	1.42999
chr10	8053604	8075198	1	GATA3	64	1.13956	0.00312837	2.26326
chr3	160404745	160404825	1	MIR16-2	1122	1.51765	0.00312837	4.03183
chrX	48919024	48913182	2	PIM2	259	1.17693	0.00312837	2.50215
chr3	160404588	160404685	1	MIR15B	1121	1.50762	0.00312849	3.99099
chr1	154321090	154325325	1	AQP10	1530	1.61372	0.0033395	1.81403
chr17	14301083	14349404	1	HS3ST3B1	296	1.29389	0.0033395	1.30849
chr3	98531899	98533150	1	GPR15	667	2.15101	0.00345602	1.76302
chr2	203936748	203961577	1	ICOS	1238	1.31926	0.00413322	1.16879
chr10	88990531	89015785	1	FAS	563	1.35775	0.00599178	1.2714
chr2	203706475	203738912	1	CD28	1236	1.44837	0.00599178	1.65503
chr1	154325553	154351307	1	ATP8B2	1531	1.28694	0.00698213	1.37224
chr2	241858908	241849881	2	PDCD1	1577	2.92316	0.00698213	1.15721
chr3	160399274	160434962	1	SMC4	1120	1.24447	0.0106594	1.09141
chr8	59119208	58805418	2	TOX	378	1.18499	0.0109496	0.945042
chr1	203626561	203744081	1	ATP2B4	2044	1.25543	0.0138237	1.10728
chr1	197146694	197084128	2	ASPM	1972	2.64807	0.0140224	0.368046
chr5	157671480	157625679	2	SOX30	948	1.54666	0.0140224	0.316343
chrX	48911958	48903180	2	SLC35A2	258	1.63642	0.0143091	1.28869
chr2	222424517	222560948	1	SGPP2	1394	2.01203	0.0152222	0.412016
chr10	88991390	88935074	2	ACTA2	562	1.26267	0.0265972	0.940031
chr12	2004535	1946054	2	DCP1B	24	6.25253	0.0267103	0.1517
chr5	149357642	149348116	2	GRPEL2-AS1	869	1.98538	0.0312536	0.586097
chr2	191678068	191696659	1	NABP1	1159	1.56111	0.0436302	1.05525
chr1	44800225	44805990	1	PLK3	729	2.05948	0.0441817	1.88704
chr13	30377145	30340270	2	LINC00426	98	3.68349	0.0441817	0.320976
chr9	35658018	35657751	2	RMRP	206	1.33435	0.045474	1.35714

## Sheet: Tcell_Cytotoxic
seqnames	start	end	strand	name	idx	Log2FC	FDR	MeanDiff
chr1	151831872	151806071	2	RORC	1439	6.20452	7.51e-11	4.20208
chr3	27722711	27715949	2	EOMES	170	3.116	7.51e-11	10.7737
chr7	38265678	38257879	2	TARP	274	2.61252	2.31e-10	4.03097
chr5	148825245	148828687	1	ADRB2	862	2.2946	5.86e-09	7.60779
chr6	106086320	106109939	1	PRDM1	886	1.89796	1.24e-08	3.62148
chr8	47739086	47736909	2	CEBPD	324	3.25866	2.28e-07	9.31132
chr14	52314305	52328606	1	PTGER2	290	1.89194	3.53e-07	5.58204
chr5	35852695	35879603	1	IL7R	149	2.02327	8.91e-07	4.42527
chr1	160647295	160608100	2	SLAMF1	1699	2.12755	1.12e-06	2.66685
chr14	52267713	52276724	1	PTGDR	289	2.43358	3.55e-06	5.71368
chr2	102418689	102452565	1	IL18RAP	702	3.36727	3.66e-06	2.42526
chr7	38341577	38378804	1	TRG-AS1	275	1.84248	4.33e-06	3.50808
chr19	6670588	6661253	2	TNFSF14	220	4.82862	5.33e-06	3.0036
chr2	161424332	161985282	1	SLC4A10	973	4.98524	5.61e-06	1.17809
chr20	24949230	24959928	1	CST7	227	2.39656	6.91e-06	5.07127
chr8	47260575	47736306	1	SPIDR	323	2.50577	6.91e-06	2.25989
chr10	70602775	70597348	2	PRF1	411	1.81711	7.93e-06	5.20196
chr17	36103590	36212878	1	CCL4L1	561	3.15248	9.39e-06	1.65408
chr2	37738468	37641882	2	CDC42EP3	263	1.82252	9.39e-06	2.32309
chr3	46353734	46360928	1	CCR2	319	3.40012	9.39e-06	2.61433
chr17	36196758	36088256	2	CCL3L1	560	2.8209	1.27e-05	1.60411
chr7	69598919	70793068	1	AUTS2	429	1.69696	4.69e-05	1.32579
chr1	89272804	89258950	2	GBP5	1039	1.98032	4.77e-05	2.55297
chr1	193186654	193179045	2	B3GALT2	1961	5.09216	5.47e-05	2.78298
chr11	114059593	114250676	1	ZBTB16	1328	1.4055	0.00015974	1.61238
chr8	66613294	66562175	2	MYBL1	414	3.0146	0.00018	2.08248
chr2	86808396	86784610	2	CD8A	605	2.26862	0.00018254	2.53343
chr17	36176636	36165681	2	TBC1D3B	563	3.54242	0.00022309	1.70415
chr22	44702233	44862706	1	PRR5-ARHGAP8	476	3.7182	0.00022309	1.25414
chr17	36196747	36194869	2	CCL3L3	564	3.43177	0.00023323	1.39516
chr14	91253925	91232532	2	GPR68	581	4.23674	0.00029312	1.14725
chr12	9607886	9594551	2	KLRB1	153	2.67159	0.00030938	1.82281
chr17	47733244	47746119	1	TBX21	881	1.81824	0.00030938	3.47526
chr9	81689305	81583683	2	TLE1	350	2.2905	0.00033486	1.51257
chr17	64130144	64039142	2	ERN1	1106	2.38916	0.00043188	1.97048
chr19	10517931	10512742	2	S1PR5	336	1.52524	0.00043674	4.76128
chr3	129606818	129555175	2	PLXND1	917	2.73664	0.00051921	1.5568
chr19	41350853	41431345	1	BCKDHA	957	1.51245	0.00055138	3.16079
chr4	6693069	6697170	1	S100P	96	3.15395	0.00083139	2.40627
chr16	79600714	79585843	2	MAF	854	1.44038	0.00092108	3.03155
chr9	81689713	81776900	1	LOC101927502	351	2.58496	0.00115328	1.56488
chr14	64704102	64750247	1	PLEKHG3	384	2.49562	0.00142982	1.26603
chr22	36166177	36140330	2	APOL3	289	2.59392	0.0016118	2.30446
chr14	21634940	21633836	2	OR10G2	73	8.66801	0.00190533	1.85276
chr2	28392448	28417312	1	FOSL2	209	1.39885	0.00190533	2.3192
chr6	45328157	45664349	1	RUNX2	642	1.88837	0.00207269	1.94961
chr19	41350911	41384083	1	TMEM91	958	1.5318	0.00210072	3.61459
chr22	44668547	44737681	1	PRR5	475	1.51904	0.00213125	1.09527
chr2	213152427	212999691	2	IKZF2	1291	2.6264	0.00260144	1.2515
chr19	51368099	51345169	2	ETFB	1338	1.32075	0.00362351	1.79869
chr3	46407059	46364955	2	LOC102724297	320	5.41495	0.00380349	1.00717
chr19	51372715	51371606	2	NKG7	1340	1.72631	0.00418288	3.92744
chr1	67231853	67092165	2	C1orf141	926	6.86766	0.00454532	0.528681
chr11	85811159	85694224	2	SYTL2	1134	3.43124	0.00454532	1.18192
chr15	41513887	41503638	2	LTK	224	8.52932	0.00454532	1.68252
chr16	3065297	3082192	1	IL32	170	1.49465	0.00454532	3.6673
chr1	156815640	156881850	1	NTRK1	1623	2.22948	0.00484113	0.951356
chr3	151203201	151197832	2	GPR171	1061	3.14948	0.00484113	1.42551
chr2	162074542	161992241	2	DPP4	974	2.27689	0.00485995	1.12513
chr11	105035250	105025443	2	CASP1	1250	3.22859	0.00488294	1.74499
chr1	156816862	156806243	2	SH2D2A	1622	2.16298	0.00551904	1.56268
chr19	51369003	51367098	2	CLDND2	1339	1.32781	0.00551904	3.70263
chr4	71187286	71572087	1	SLC4A4	397	3.25474	0.00564669	0.925936
chr17	35537861	35464249	2	SLFN12L	538	1.91568	0.00664502	2.05608
chr1	67166400	67259979	1	IL23R	927	6.74535	0.00684605	0.485333
chr3	46370854	46376206	1	CCR5	321	8.50057	0.00684605	1.64923
chr5	180649624	180601506	2	FLT4	1141	3.19395	0.00755426	0.871169
chr3	45995824	45917899	2	FYCO1	314	2.35641	0.00853564	0.921438
chr2	68679601	68826833	1	ARHGAP25	450	1.73892	0.00893222	2.14797
chr2	96138436	96123850	2	ASTL	632	2.64804	0.00913882	1.98451
chr6	83431071	83210389	2	ME1	801	3.49587	0.00931394	0.406137
chr2	28394672	28384409	2	FLJ31356	208	1.40509	0.00934822	2.84249
chr3	15521751	15439199	2	COLQ	120	7.58308	0.0105254	0.871
chr9	33167356	33104082	2	B4GALT1	147	1.38195	0.0107832	1.57797
chr5	149063163	148923639	2	SH3TC2	863	2.60975	0.0121585	0.273402
chr12	96400560	96278261	2	CDK17	893	1.64628	0.0121922	0.940498
chr19	8577577	8520790	2	MYO1F	277	1.64429	0.0121922	1.60032
chr4	148444698	148078762	2	NR3C2	777	1.45977	0.0128314	2.0685
chr11	30586872	30384493	2	MPPED2	399	4.79817	0.0140498	0.54416
chr19	41353911	41301587	2	TGFB1	955	1.36397	0.0149178	3.09741
chr11	118225094	118193740	2	JAML	1367	3.59121	0.0175534	2.02974
chr2	96325331	96330517	1	ITPRIPL1	639	3.0607	0.0175722	1.39595
chr3	46163604	46266706	1	CCR3	317	3.09093	0.0175722	0.63663
chr8	127733967	127686343	2	CASC11	728	1.12021	0.0180744	2.13924
chr12	8950044	9010760	1	KLRG1	146	1.37867	0.0218035	1.25429
chr19	13836659	13836587	2	MIR23A	453	1.2511	0.022492	1.78429
chr11	112961247	113278436	1	NCAM1	1315	3.35909	0.0241718	0.32963
chr3	45940933	45948353	1	CXCR6	315	2.71166	0.0248183	0.887662
chr2	160493794	160272151	2	RBMS1	966	1.47294	0.0251569	1.47842
chr1	193122017	193253901	1	CDC73	1959	1.94052	0.02668	1.21812
chr3	46208396	46201709	2	CCR1	318	3.53257	0.0269139	1.49746
chr12	53232980	53210567	2	RARG	529	1.43491	0.0269446	2.25982
chr2	102311529	102398775	1	IL18R1	701	2.93035	0.0283592	0.592466
chr7	38178222	38230671	1	STARD3NL	273	1.66936	0.0292497	0.396077
chr9	21995301	21967753	2	CDKN2A	111	1.73073	0.0319519	0.741502
chr17	35880793	35871491	2	CCL5	550	2.17878	0.0337815	1.57987
chr17	40100725	40092787	2	NR1D1	641	2.2781	0.034243	3.40208
chr5	55102648	55110252	1	GZMA	239	1.46343	0.0372914	1.18681
chr16	75623300	75596981	2	ADAT1	841	4.97167	0.0377409	0.991927
chr2	96145440	96143166	2	DUSP2	633	1.64591	0.039967	5.23617
chr7	88226993	88205118	2	SRI	530	3.58897	0.039967	1.41852
chr7	88216660	88219226	1	LOC102723885	531	3.67753	0.039967	2.81421
chr9	2643359	2422702	2	VLDLR-AS1	12	4.24613	0.039967	0.63705
chr9	33166975	33179983	1	B4GALT1-AS1	148	1.31094	0.0400314	2.27801
chr3	133895836	133824239	2	RAB6B	950	6.77549	0.040901	0.495676
chr5	139647299	139683882	1	CXXC5	722	1.53561	0.0485765	2.00704
chr16	27549913	27460613	2	GTF3C1	402	3.18085	0.0494233	0.854808

## Sheet: NKcell_1
seqnames	start	end	strand	name	idx	Log2FC	FDR	MeanDiff
chr7	38265678	38257879	2	TARP	274	3.15974	1.88e-30	4.7178
chr10	70602775	70597348	2	PRF1	411	3.71598	2.21e-30	16.3826
chr3	39281735	39263494	2	CX3CR1	238	2.78209	1.08e-27	8.85705
chr19	10517931	10512742	2	S1PR5	336	2.79761	1.58e-23	13.0972
chr2	85685175	85698854	1	GNLY	587	3.81383	2.91e-23	9.07982
chr17	47733244	47746119	1	TBX21	881	2.64486	8.66e-23	9.25079
chr20	24949230	24959928	1	CST7	227	2.87126	1.27e-22	8.31137
chr4	1208962	1166932	2	SPON2	24	3.62813	1.88e-22	5.80018
chr22	37175054	37125838	2	IL2RB	310	3.15214	2.59e-21	5.04989
chr7	38341577	38378804	1	TRG-AS1	275	1.61915	5.73e-21	2.62805
chr19	51368099	51345169	2	ETFB	1338	2.62707	1.61e-20	6.72897
chr19	51369003	51367098	2	CLDND2	1339	2.65624	1.91e-20	15.0318
chr19	51372715	51371606	2	NKG7	1340	3.1094	2.95e-19	12.2318
chr4	1208962	1172049	2	LOC100130872	25	3.60727	3.18e-19	4.2588
chr12	10226058	10329600	1	KLRD1	174	4.29786	4.14e-19	3.6992
chr14	24634267	24630954	2	GZMB	161	3.01432	1.98e-18	9.24187
chr3	27722711	27715949	2	EOMES	170	2.47202	7.52e-18	9.15875
chr17	74466416	74484796	1	CD300A	1196	3.51267	2.79e-17	5.20879
chr1	1632783	1634651	1	MMP23A	57	5.27692	4.82e-17	9.98949
chr14	52267713	52276724	1	PTGDR	289	2.79663	8.43e-17	8.07786
chr5	139647299	139683882	1	CXXC5	722	1.87663	3.46e-14	4.63684
chr17	2777056	3037739	1	RAP1GAP2	57	2.86733	6.27e-14	3.01444
chr5	148825245	148828687	1	ADRB2	862	2.42161	4.27e-13	7.71444
chr2	144518097	144521477	1	ZEB2-AS1	909	2.0887	1.43e-11	7.90158
chr1	162412138	162395266	2	SH2D1B	1747	4.24588	1.99e-11	2.67346
chr7	36724549	36512949	2	AOAH	264	3.68855	2.07e-11	1.97812
chr12	9827481	9845007	1	KLRF1	158	4.05223	4.33e-11	2.83617
chr17	36196758	36088256	2	CCL3L1	560	2.23657	6.52e-11	2.0498
chr9	113444731	113597743	1	RGS3	598	2.29483	1.36e-10	2.15929
chr17	36103590	36212878	1	CCL4L1	561	2.34023	2.39e-10	2.16737
chr1	1615415	1630610	1	MIB2	55	2.74494	3.19e-10	4.07558
chr3	50337511	50338300	1	RASSF1-AS1	445	2.06598	3.19e-10	7.90399
chr2	144524583	144384081	2	ZEB2	908	1.96033	3.82e-10	2.73782
chr7	2403560	2448483	1	CHST12	39	2.61265	6.11e-10	2.44804
chr1	24965121	24899511	2	RUNX3	396	1.55807	6.96e-10	3.26054
chr1	91906335	91680343	2	TGFBR3	1051	2.26707	1.03e-09	2.02079
chr1	15409895	15430343	1	EFHD2	241	1.76196	1.66e-09	3.57684
chr1	24919416	24919345	2	MIR6731	397	1.94687	1.75e-09	8.1465
chr6	13487662	13357830	2	GFOD1	97	1.66859	1.75e-09	1.37131
chr1	25023503	25023586	1	MIR4425	398	1.71207	2.19e-09	3.83766
chr8	59119208	58805418	2	TOX	378	1.80028	2.35e-09	1.5084
chr17	83079691	83095119	1	METRNL	1426	2.38912	3.85e-09	3.19806
chr3	50340980	50329782	2	RASSF1	444	1.9165	3.95e-09	4.59892
chr1	1632095	1701810	1	MMP23B	56	2.27561	4.16e-09	3.77758
chr4	15969309	15960243	2	FGFBP2	160	2.35036	6.7e-09	3.08268
chr21	26845409	26835747	2	ADAMTS1	62	4.53979	6.94e-09	3.22104
chr9	81689305	81583683	2	TLE1	350	2.98983	7.11e-09	2.05136
chr11	3166739	3087116	2	OSBPL5	108	1.6335	8.34e-09	1.90517
chr5	1523977	1456480	2	LPCAT1	32	2.2731	9.86e-09	1.70187
chr22	46267961	46294008	1	TTC38	504	2.72035	1.26e-08	1.91112
chr19	1885547	1876810	2	ABHD17A	72	2.04297	1.42e-08	5.04128
chr11	36296288	36465204	1	PRR5L	445	2.40142	1.82e-08	1.75992
chr7	77537275	77640071	1	PTPN12	495	2.14152	2.63e-08	2.29243
chr2	28394672	28384409	2	FLJ31356	208	2.08756	3.23e-08	4.39728
chr3	50346852	50341110	2	ZMYND10	446	1.6277	3.62e-08	3.50216
chr1	92486876	92474762	2	GFI1	1060	1.72857	4.16e-08	3.65336
chr1	27635277	27612064	2	FGR	457	1.92698	5.64e-08	2.94841
chr5	141879246	141853111	2	PCDH1	816	3.35756	5.64e-08	2.71279
chr9	81689713	81776900	1	LOC101927502	351	3.03529	5.95e-08	1.87912
chr16	29663279	29698699	1	QPRT	439	1.68039	8.2e-08	3.04034
chr12	10410146	10372353	2	KLRC4-KLRK1	177	2.46537	8.95e-08	1.95092
chr2	8681863	8666636	2	ID2-AS1	45	1.41893	1.43e-07	3.8709
chr16	57610652	57665580	1	ADGRG1	638	2.92196	1.64e-07	1.76377
chr5	55102648	55110252	1	GZMA	239	4.63064	2.92e-07	2.91584
chr2	8678845	8684453	1	ID2	46	1.40789	2.96e-07	5.41922
chr16	29662979	29670876	1	SPN	438	1.6581	3.05e-07	5.03818
chr2	28392448	28417312	1	FOSL2	209	1.99645	3.74e-07	3.27784
chr4	16084378	15963076	2	PROM1	161	1.93506	4.42e-07	1.05564
chr3	4979116	4985323	1	BHLHE40	19	1.81663	4.53e-07	4.63778
chr17	49210227	49223225	1	ABI3	928	1.72874	1.02e-06	1.77054
chr17	36176636	36165681	2	TBC1D3B	563	2.05352	1.06e-06	1.90258
chr17	36196747	36194869	2	CCL3L3	564	2.02936	1.12e-06	1.56701
chr1	156816862	156806243	2	SH2D2A	1622	3.72682	1.3e-06	1.43702
chr14	52314305	52328606	1	PTGER2	290	1.28305	1.87e-06	4.32115
chr12	10391874	10372353	2	KLRK1	176	2.31962	2.19e-06	1.62099
chr14	64704102	64750247	1	PLEKHG3	384	1.66313	2.32e-06	2.11357
chr10	125161170	124984317	2	CTBP2	900	2.15794	2.34e-06	1.26449
chr3	4979961	4896809	2	BHLHE40-AS1	18	1.71715	2.34e-06	1.92333
chr9	124658467	124698631	1	MIR181A2HG	685	5.96287	2.35e-06	1.10137
chr10	30433937	30461833	1	MAP3K8	206	1.57188	4.18e-06	2.24708
chr6	106086320	106109939	1	PRDM1	886	1.48764	4.55e-06	2.92731
chr3	143119331	143124014	1	CHST2	1018	2.16826	4.75e-06	4.89301
chr18	48950711	48919853	2	SMAD7	230	1.3056	5.61e-06	2.62951
chr9	136996803	136994635	2	CLIC3	939	4.63384	8.66e-06	2.44025
chr11	114059593	114250676	1	ZBTB16	1328	1.6874	1.12e-05	2.0974
chr2	231530495	231523160	2	NMUR1	1451	3.08236	1.24e-05	1.87683
chr5	1510856	1510762	2	MIR6075	33	1.88743	1.49e-05	2.69963
chr8	47260575	47736306	1	SPIDR	323	1.98047	2e-05	1.50131
chr19	29665056	29675457	1	PLEKHF1	694	1.28732	2.27e-05	3.50089
chr2	8278084	7922425	2	LINC00298	42	2.48346	2.27e-05	1.19055
chr3	28241584	28325142	1	CMC1	172	2.59599	2.65e-05	0.962153
chr5	149063163	148923639	2	SH3TC2	863	2.37202	2.72e-05	0.381104
chr9	124771310	124517275	2	NR6A1	684	3.74898	3.21e-05	0.906844
chr8	47739086	47736909	2	CEBPD	324	1.7476	3.62e-05	6.52038
chr19	54906150	54916140	1	NCR1	1509	4.49342	4e-05	1.30417
chr2	8328419	8007771	2	LINC00299	43	1.91277	4e-05	1.15861
chr1	184387058	184629020	1	C1orf21	1926	2.35826	5.35e-05	0.946066
chr1	160739057	160754821	1	SLAMF7	1701	2.4158	5.52e-05	1.06429
chr17	49210574	49202791	2	GNGT2	927	1.26642	5.59e-05	1.7119
chr1	172659018	172666874	1	FASLG	1835	2.07132	5.95e-05	2.05199
chr6	144285701	144853034	1	UTRN	1118	2.15992	6.4e-05	1.40772
chr2	68365173	68397453	1	PLEK	446	2.10535	6.48e-05	1.5544
chr10	17386936	17410631	1	ST8SIA6-AS1	123	4.28251	7.1e-05	0.332801
chr10	4963253	5107522	1	AKR1C1	32	3.9637	7.6e-05	0.772574
chr17	47694081	47712050	1	TBKBP1	880	1.91859	7.96e-05	1.96221
chr5	54517759	54546585	1	SNX18	235	1.96284	9.44e-05	1.88171
chr2	97713560	97739862	1	ZAP70	659	2.02337	0.00010746	2.35217
chr12	10363769	10398506	1	LOC101928100	175	1.66759	0.00010771	1.30408
chr18	46326809	46463140	1	RNF165	214	1.81482	0.00010775	0.829448
chr11	61815240	61815161	2	MIR1908	712	1.82023	0.00011464	1.49366
chr10	5035354	5107686	1	AKR1C3	33	3.91541	0.00012324	0.823697
chr11	112963460	112959279	2	LOC101928847	1316	3.78231	0.00013238	2.21109
chr19	16134028	16158575	1	HSH2D	526	2.90107	0.00016287	0.944872
chr19	8577577	8520790	2	MYO1F	277	1.22535	0.00016378	1.65182
chr9	16870843	16409503	2	BNC2	68	2.4147	0.00016838	0.71179
chr11	61816256	61867354	1	FADS2	711	2.33488	0.00016874	0.716899
chr1	156815640	156881850	1	NTRK1	1623	2.43944	0.00022099	0.854571
chr3	57079329	56727418	2	ARHGEF3	536	1.32206	0.00022099	1.56757
chr4	56681899	56647988	2	HOPX	329	2.43679	0.00022099	1.02511
chr19	3802129	3777970	2	MATK	136	3.02882	0.00022513	1.4229
chr1	160862855	160830160	2	CD244	1703	2.95665	0.00022583	1.44364
chr10	73772291	73780251	1	FUT11	455	1.42286	0.00025687	2.85468
chr1	161505430	161605099	1	FCGR2A	1731	1.47023	0.000289	1.5083
chr5	102296549	102233986	2	SLCO4C1	489	3.05166	0.00033894	0.637183
chr10	5135226	4922564	2	AKR1C2	31	3.42437	0.00034875	0.737667
chr11	61829318	61799625	2	FADS1	710	2.38933	0.00040981	0.77865
chr10	17454330	17318383	2	ST8SIA6	122	3.47757	0.0005349	0.686831
chr5	157142869	157085832	2	HAVCR2	940	1.53278	0.00065634	0.652123
chr11	112961247	113278436	1	NCAM1	1315	2.5038	0.00074012	0.702773
chr8	2076589	2076640	1	MIR7160	18	2.40594	0.00080663	1.0319
chr8	2045040	2165552	1	MYOM2	17	2.33957	0.00085332	0.882118
chr12	108339341	108288044	2	CMKLR1	978	3.59245	0.00086753	0.659907
chr8	124728429	124550790	2	MTSS1	708	1.3401	0.0008885	0.926071
chr1	159800511	159816251	1	FCRL6	1672	3.21348	0.00094355	1.46726
chr16	57542421	57591681	1	ADGRG5	637	1.56875	0.00094416	0.939301
chr9	136949551	136955497	1	LCN12	935	2.25908	0.00097028	1.77112
chr2	130356007	130375409	1	PTPN18	854	1.73884	0.00125493	1.70779
chr8	66613294	66562175	2	MYBL1	414	1.69404	0.00125493	1.26554
chr1	184037729	183929854	2	COLGALT2	1924	3.75418	0.00130342	0.495877
chr17	10198551	9910609	2	GAS7	265	3.31669	0.00139372	0.509246
chr19	51390574	51388289	2	C19orf84	1342	3.28416	0.00147871	2.20646
chr16	28292519	28323849	1	SBK1	406	1.27943	0.00148245	1.12242
chr8	55879813	56014168	1	LYN	355	1.62332	0.00164642	1.0327
chr1	158930796	158977054	1	PYHIN1	1659	2.97837	0.00186104	0.961205
chr16	88453317	88537016	1	ZFPM1	948	1.46363	0.00186104	1.32836
chr1	161550737	161541759	2	FCGR3A	1733	2.90429	0.00187911	2.37797
chr16	352673	287440	2	AXIN1	17	2.22687	0.00193971	0.973311
chr16	57536599	57512178	2	CCDC102A	636	1.81265	0.00219498	1.14628
chr12	10436001	10412312	2	KLRC3	179	3.10076	0.00228396	0.875257
chr4	2793023	2841098	1	SH3BP2	54	1.22657	0.00255194	1.77807
chr3	172039628	172401665	1	FNDC3B	1175	1.63889	0.00265639	0.855967
chr3	194686544	194689037	1	FAM43A	1349	2.27947	0.00273134	3.03139
chr2	165794682	165747591	2	GALNT3	991	1.8258	0.00314845	0.888451
chr2	241558721	241574138	1	BOK	1569	3.19656	0.00317055	0.66721
chr11	86791059	86952910	1	PRSS23	1142	2.43129	0.00371917	0.509653
chr17	76501790	76470891	2	RHBDF2	1273	1.70243	0.00377792	1.4839
chr16	527717	554636	1	CAPN15	23	1.74625	0.00394555	1.59532
chr2	231395543	231401164	1	B3GNT7	1445	3.54146	0.00398184	1.80015
chr1	204073115	204127743	1	SOX13	2051	1.97859	0.00400402	0.76432
chr7	69598919	70793068	1	AUTS2	429	1.53153	0.00405755	1.14704
chr12	89353271	89347232	2	DUSP6	837	1.35645	0.00427319	2.73873
chr1	12644547	12667086	1	AADACL4	209	1.31269	0.00436416	0.691858
chr1	12579023	12578957	2	MIR6730	208	1.27142	0.00483234	1.87442
chr4	36281622	36345756	1	DTHD1	210	2.70676	0.00483234	0.671342
chr5	76716043	76735781	1	F2R	376	1.7617	0.00526986	0.793156
chr19	51387960	51379909	2	LIM2	1341	3.33916	0.00550303	1.56304
chr2	46870	38814	2	FAM110C	1	2.7033	0.00563839	1.11237
chrX	153830565	153802166	2	PDZD4	901	2.44514	0.00576551	0.901314
chr8	130017129	129839593	2	FAM49B	741	1.72836	0.00590006	0.99303
chr13	80340951	80335976	2	SPRY2	370	1.76386	0.00621651	1.32935
chr16	527407	525155	2	LINC00235	24	1.71266	0.00698757	3.4467
chr10	104353764	104455090	1	CFAP58	773	1.30372	0.0072583	0.326495
chr14	51826195	51979342	1	GNG2	285	1.21015	0.00758194	0.825249
chr17	67245989	67070438	2	HELZ	1135	1.63839	0.00760426	0.619445
chr1	145719471	145739288	1	CD160	1325	2.97896	0.00792084	0.605394
chr10	104323369	104327004	1	LOC101927472	772	1.42081	0.00802249	0.956374
chr1	12617731	12567910	2	DHRS3	207	1.18455	0.0084026	1.67757
chr20	51768634	51596514	2	ATP9A	549	2.2885	0.008761	0.520123
chr11	2270952	2268495	2	ASCL2	90	1.75673	0.00962852	1.30165
chrX	154389955	154409168	1	RPL10	922	1.79302	0.00988085	1.30408
chr9	136848724	136851027	1	PHPT1	928	1.11086	0.00993691	1.19408
chr2	96325331	96330517	1	ITPRIPL1	639	2.20378	0.0102495	1.59025
chr9	136844415	136848801	1	AJM1	927	1.35804	0.0106189	1.37717
chr4	71187286	71572087	1	SLC4A4	397	2.27119	0.0120391	0.475087
chr6	152697895	152724567	1	MYCT1	1166	3.86781	0.012366	0.298511
chr14	24609699	24606480	2	GZMH	160	2.38827	0.0125091	0.719858
chr2	241558977	241544403	2	BOK-AS1	1568	3.0898	0.012521	0.657374
chr17	39687914	39728662	1	ERBB2	625	3.19335	0.0128001	0.679142
chr4	57110385	57030773	2	IGFBP7	334	2.83913	0.0128001	0.698139
chr16	535316	535368	1	MIR5587	25	2.57292	0.0128199	1.95193
chr1	107964443	107994607	1	VAV3-AS1	1142	1.41293	0.0140072	0.823587
chr1	87328468	87348923	1	LMO4	1027	1.96605	0.0144769	1.41103
chr17	4948092	4957131	1	ENO3	113	1.1738	0.0155895	3.23277
chr8	130008453	130008334	2	MIR5194	742	1.61062	0.0156989	2.38725
chr22	37019635	37029822	1	MPST	307	2.62813	0.0158864	0.751199
chr19	45602212	45527427	2	OPA3	1094	4.04658	0.0180647	0.483142
chr18	812546	721588	2	YES1	11	1.10422	0.018342	0.805951
chrX	154751583	154675249	2	GAB3	939	3.12119	0.0184319	0.624585
chr9	136944696	136940435	2	FBXW5	934	1.95012	0.0186384	1.74004
chr17	16415542	16437003	1	TRPV2	320	1.82763	0.0187471	1.1339
chr19	41350911	41384083	1	TMEM91	958	1.07673	0.0192458	2.84402
chr7	77416673	77425443	1	LOC101927243	494	1.39958	0.020235	1.88555
chr17	68247574	68257164	1	AMZ2	1144	1.13691	0.0236055	0.907211
chr19	52857600	52764917	2	ZNF28	1389	1.70297	0.02532	1.0222
chr1	221742176	221701424	2	DUSP10	2203	1.85523	0.0254572	1.07827
chr20	51452977	51452905	2	MIR3194	548	1.89132	0.0260563	1.00722
chr1	64966504	64833229	2	JAK1	909	1.21098	0.0270423	1.12467
chr9	91423862	91409045	2	NFIL3	404	2.58369	0.0270698	0.915506
chr17	4949061	4945652	2	PFN1	114	1.13233	0.0275969	4.23673
chr11	63536809	63546462	1	RARRES3	776	1.94215	0.0291929	0.819205
chr3	196639686	196662004	1	NRROS	1381	1.14863	0.030137	0.764948
chr20	36605734	36612557	1	RAB5IF	353	2.55256	0.0303031	1.05322
chr19	52786763	52764195	2	ZNF600	1388	2.62376	0.0303489	0.935096
chr10	70478821	70568449	1	PALD1	410	2.64313	0.0308943	0.254831
chr17	75515583	75500261	2	CASKIN2	1235	1.80824	0.0314336	0.88538
chr1	35573370	35595328	1	TFAP2E	574	1.76939	0.0315496	0.664331
chr11	134411918	134378504	2	B3GAT1	1561	2.15433	0.0316075	1.01669
chr10	104338404	104309698	2	ITPRIP	771	1.0211	0.032845	0.914762
chr7	77416400	77310751	2	GSAP	493	1.33576	0.0334595	0.959552
chr12	105235290	105396097	1	C12orf75	958	3.08651	0.03378	0.66362
chr9	127905408	127885321	2	ST6GALNAC6	729	1.72092	0.0343646	1.18423
chr4	110199199	110045846	2	ELOVL6	630	1.28508	0.0366606	1.11787
chr7	975549	897901	2	ADAP1	14	1.12292	0.0390173	0.851175
chr12	55729707	55725323	2	CD63	607	1.70602	0.0391761	2.50826
chr19	47256459	47271953	1	CCDC9	1149	2.37391	0.0397317	0.630399
chr1	67307364	67396900	1	IL12RB2	928	3.76453	0.0424475	0.425913
chr12	10409757	10407382	2	KLRC4	178	3.55042	0.0424475	1.49054
chr17	35448837	35435096	2	SLFN13	537	1.96688	0.0448355	0.599459
chr17	75516060	75524739	1	TSEN54	1236	1.54246	0.0476098	1.09388
chr16	88651152	88643283	2	CYBA	952	1.33207	0.0481212	2.40169

## Sheet: NKcell_2
seqnames	start	end	strand	name	idx	Log2FC	FDR	MeanDiff
chr3	39281735	39263494	2	CX3CR1	238	4.44414	3.27586e-37	11.2549
chr10	70602775	70597348	2	PRF1	411	3.81522	3.6166e-36	18.7318
chr7	38265678	38257879	2	TARP	274	2.57733	1.29073e-33	5.13963
chr19	10517931	10512742	2	S1PR5	336	3.64711	3.54839e-32	16.4316
chr2	85685175	85698854	1	GNLY	587	4.23725	1.80642e-26	8.39015
chr20	24949230	24959928	1	CST7	227	3.26881	1.62742e-24	9.67501
chr17	47733244	47746119	1	TBX21	881	2.60674	1.81805e-24	8.463
chr19	51368099	51345169	2	ETFB	1338	3.2796	2.18426e-24	7.62827
chr19	51369003	51367098	2	CLDND2	1339	3.33365	4.79567e-24	17.2033
chr7	38341577	38378804	1	TRG-AS1	275	1.81629	1.06047e-23	3.22074
chr4	1208962	1166932	2	SPON2	24	3.50423	8.71052e-23	5.84089
chr14	52267713	52276724	1	PTGDR	289	3.59714	1.10057e-22	9.3111
chr19	51372715	51371606	2	NKG7	1340	4.08247	1.42756e-22	15.9085
chr5	148825245	148828687	1	ADRB2	862	3.20062	4.88523e-22	11.9387
chr5	139647299	139683882	1	CXXC5	722	2.59953	2.91869e-21	5.55511
chr14	24634267	24630954	2	GZMB	161	3.11472	2.24915e-20	10.4626
chr4	1208962	1172049	2	LOC100130872	25	3.62413	2.24915e-20	4.85495
chr17	36196758	36088256	2	CCL3L1	560	3.51503	4.03447e-18	3.20388
chr12	10226058	10329600	1	KLRD1	174	3.12335	4.17828e-18	2.78192
chr17	36103590	36212878	1	CCL4L1	561	3.39052	2.6812e-17	3.06517
chr22	37175054	37125838	2	IL2RB	310	2.78429	3.17187e-16	5.88339
chr4	15969309	15960243	2	FGFBP2	160	4.06677	2.12183e-15	5.44944
chr17	2777056	3037739	1	RAP1GAP2	57	2.48506	1.38055e-14	2.98091
chr17	74466416	74484796	1	CD300A	1196	2.61098	1.55106e-14	4.39892
chr3	27722711	27715949	2	EOMES	170	2.42016	3.76202e-14	7.77986
chr14	52314305	52328606	1	PTGER2	290	1.84831	7.10927e-14	6.75808
chr4	16084378	15963076	2	PROM1	161	3.88031	7.61596e-14	2.18689
chr19	51390574	51388289	2	C19orf84	1342	4.25387	2.1512e-13	4.45427
chr19	51387960	51379909	2	LIM2	1341	4.45951	3.75148e-13	3.51464
chr1	162412138	162395266	2	SH2D1B	1747	3.96454	4.53818e-13	2.92526
chr18	48950711	48919853	2	SMAD7	230	2.18844	6.6988e-13	4.7438
chr1	24965121	24899511	2	RUNX3	396	2.03511	9.23867e-13	3.58042
chr8	47739086	47736909	2	CEBPD	324	2.69114	1.19613e-12	8.00902
chr1	15409895	15430343	1	EFHD2	241	2.59347	1.37492e-12	5.61665
chr11	3166739	3087116	2	OSBPL5	108	4.04207	1.37597e-12	2.5266
chr12	9827481	9845007	1	KLRF1	158	3.42241	1.29807e-11	3.50607
chr22	46267961	46294008	1	TTC38	504	3.94161	1.84357e-11	2.84733
chr9	95517057	95442980	2	PTCH1	452	2.40447	1.94322e-11	2.89672
chr17	47694081	47712050	1	TBKBP1	880	3.34816	1.95225e-11	3.13874
chr16	57610652	57665580	1	ADGRG1	638	3.14506	3.71305e-11	2.19891
chr1	1632783	1634651	1	MMP23A	57	2.51886	5.85996e-11	6.1703
chr17	36196747	36194869	2	CCL3L3	564	3.55671	3.93598e-10	2.55754
chr17	36176636	36165681	2	TBC1D3B	563	3.28472	4.74783e-10	3.00701
chr3	50346852	50341110	2	ZMYND10	446	2.01973	7.38687e-10	5.07013
chr11	36296288	36465204	1	PRR5L	445	2.18072	7.66073e-10	2.3004
chr1	167518610	167430640	2	CD247	1778	1.44516	8.11479e-10	3.58517
chr19	1885547	1876810	2	ABHD17A	72	2.50301	3.2788e-09	4.85237
chr1	172659018	172666874	1	FASLG	1835	3.12183	3.57779e-09	3.66721
chr7	36724549	36512949	2	AOAH	264	2.27159	3.87637e-09	1.64371
chr7	77537275	77640071	1	PTPN12	495	1.79207	5.68876e-09	1.84699
chr19	8577577	8520790	2	MYO1F	277	2.17173	8.07959e-09	2.18047
chr3	4979116	4985323	1	BHLHE40	19	1.81072	9.91029e-09	5.69904
chr3	4979961	4896809	2	BHLHE40-AS1	18	1.77074	1.05169e-08	2.39939
chr6	106086320	106109939	1	PRDM1	886	2.26929	1.41331e-08	3.51263
chr1	161215234	161220699	1	FCER1G	1722	3.06402	1.4378e-08	4.26724
chr1	24919416	24919345	2	MIR6731	397	2.05206	1.70323e-08	6.78237
chr21	26845409	26835747	2	ADAMTS1	62	3.50549	2.50298e-08	2.58541
chr2	144524583	144384081	2	ZEB2	908	1.3651	2.92277e-08	2.00361
chr5	149063163	148923639	2	SH3TC2	863	2.75611	3.76063e-08	0.355177
chr2	8681863	8666636	2	ID2-AS1	45	1.6339	4.68683e-08	3.55242
chr3	50340980	50329782	2	RASSF1	444	1.59294	5.39281e-08	4.35058
chr6	13487662	13357830	2	GFOD1	97	3.11603	5.85209e-08	1.6083
chr5	1523977	1456480	2	LPCAT1	32	2.21148	6.36992e-08	1.77285
chr2	68365173	68397453	1	PLEK	446	2.96959	6.94926e-08	2.60097
chr2	8678845	8684453	1	ID2	46	1.62449	1.02228e-07	5.00779
chr5	141879246	141853111	2	PCDH1	816	2.76011	1.13443e-07	2.28619
chr8	66613294	66562175	2	MYBL1	414	2.11701	1.20941e-07	2.1889
chr11	134411918	134378504	2	B3GAT1	1561	6.46812	1.53059e-07	1.6826
chr9	113444731	113597743	1	RGS3	598	2.14474	2.25453e-07	1.70845
chr9	81689305	81583683	2	TLE1	350	2.60471	2.29722e-07	1.70174
chr8	47260575	47736306	1	SPIDR	323	2.07925	2.40387e-07	1.9619
chr2	144518097	144521477	1	ZEB2-AS1	909	1.24282	2.62799e-07	4.83998
chr18	46326809	46463140	1	RNF165	214	3.57751	3.22207e-07	1.57891
chr10	125161170	124984317	2	CTBP2	900	2.45124	3.42758e-07	1.51529
chr9	81689713	81776900	1	LOC101927502	351	2.57544	3.57172e-07	1.70064
chr2	231530495	231523160	2	NMUR1	1451	4.4449	7.15949e-07	2.75428
chr19	16134028	16158575	1	HSH2D	526	2.79438	1.01717e-06	1.45265
chr17	35880793	35871491	2	CCL5	550	3.20523	1.04871e-06	1.82569
chr10	30433937	30461833	1	MAP3K8	206	1.87825	1.29344e-06	2.50511
chr1	25023503	25023586	1	MIR4425	398	1.47712	1.35722e-06	2.67934
chr3	50337511	50338300	1	RASSF1-AS1	445	1.40642	1.6081e-06	6.02858
chr17	49210227	49223225	1	ABI3	928	2.66967	1.74139e-06	2.41025
chr5	112419583	112420978	1	EPB41L4A-DT	521	4.85522	2.03308e-06	3.61971
chr5	1510856	1510762	2	MIR6075	33	2.05507	2.52391e-06	2.59222
chr1	92486876	92474762	2	GFI1	1060	2.204	3.1406e-06	4.25431
chr18	77133683	76978827	2	MBP	369	1.74023	3.75454e-06	2.06281
chr11	114059593	114250676	1	ZBTB16	1328	1.55897	4.99285e-06	1.34119
chr4	56681899	56647988	2	HOPX	329	2.29411	5.15705e-06	1.43305
chr17	83079691	83095119	1	METRNL	1426	2.34014	6.67006e-06	2.98993
chr1	159800511	159816251	1	FCRL6	1672	6.20249	7.00375e-06	1.55561
chr1	91906335	91680343	2	TGFBR3	1051	1.87656	8.33339e-06	1.90663
chr9	124771310	124517275	2	NR6A1	684	3.94379	1.10706e-05	0.973166
chr10	73772291	73780251	1	FUT11	455	2.03581	1.32952e-05	4.2393
chr21	46462471	46469306	1	DIP2A-IT1	325	1.95667	1.52727e-05	2.42263
chr8	2076589	2076640	1	MIR7160	18	4.07201	1.53932e-05	1.13223
chr8	2045040	2165552	1	MYOM2	17	3.94937	1.62735e-05	0.94516
chr21	46458899	46569852	1	DIP2A	324	1.83289	1.72267e-05	1.14005
chr11	112961247	113278436	1	NCAM1	1315	3.38082	1.74156e-05	0.658091
chr4	36281622	36345756	1	DTHD1	210	2.85012	2.02425e-05	0.717309
chr19	54906150	54916140	1	NCR1	1509	3.03825	2.22713e-05	1.24248
chr15	94231538	94483952	1	MCTP2	775	3.04985	2.24949e-05	0.9812
chr12	6342114	6328757	2	TNFRSF1A	64	1.52362	2.50559e-05	4.37954
chr12	10436001	10412312	2	KLRC3	179	5.57492	2.72081e-05	1.48388
chr16	57542421	57591681	1	ADGRG5	637	2.08747	2.72877e-05	1.20659
chr1	160862855	160830160	2	CD244	1703	3.07399	3.15077e-05	1.42761
chr12	10410146	10372353	2	KLRC4-KLRK1	177	1.88131	3.53305e-05	1.61882
chr2	8328419	8007771	2	LINC00299	43	2.8326	3.82198e-05	1.02911
chr11	112963460	112959279	2	LOC101928847	1316	3.48871	4.1955e-05	1.69244
chr5	40679498	40693735	1	PTGER4	183	1.20224	4.94119e-05	5.16389
chr9	124658467	124698631	1	MIR181A2HG	685	5.08685	5.98406e-05	1.19643
chr14	64704102	64750247	1	PLEKHG3	384	1.5978	6.12871e-05	1.52
chr8	55879813	56014168	1	LYN	355	1.74851	6.27725e-05	1.51746
chr11	88337787	88293592	2	CTSC	1149	1.56774	6.38818e-05	1.21417
chr19	1248553	1259140	1	MIDN	46	1.01312	6.4334e-05	3.37032
chr1	1632095	1701810	1	MMP23B	56	1.16817	7.05622e-05	2.07317
chr17	49210574	49202791	2	GNGT2	927	1.97409	8.83713e-05	2.52725
chr5	54517759	54546585	1	SNX18	235	1.62382	0.000109245	2.5061
chr1	161550737	161541759	2	FCGR3A	1733	1.53236	0.000119669	1.9577
chr1	156816862	156806243	2	SH2D2A	1622	3.33489	0.000124076	1.80579
chr2	28392448	28417312	1	FOSL2	209	1.36409	0.000168631	2.22172
chr7	77416673	77425443	1	LOC101927243	494	1.28658	0.000170159	1.7298
chr3	160755602	161078907	1	PPM1L	1127	1.87023	0.000184804	1.36652
chr6	152697895	152724567	1	MYCT1	1166	2.98462	0.000206735	0.328926
chr8	124728429	124550790	2	MTSS1	708	1.10201	0.000304617	0.738394
chr2	28394672	28384409	2	FLJ31356	208	1.29022	0.000318042	2.85166
chr12	108339341	108288044	2	CMKLR1	978	2.61432	0.000336307	0.840846
chr11	86791059	86952910	1	PRSS23	1142	2.67617	0.000339123	0.705789
chr9	136996803	136994635	2	CLIC3	939	5.47192	0.000339998	1.78129
chr2	97713560	97739862	1	ZAP70	659	2.04138	0.000348382	2.50218
chr5	147084784	146581146	2	PPP2R2B	844	2.17552	0.000348382	0.858837
chr7	69598919	70793068	1	AUTS2	429	1.26992	0.000351495	1.11275
chr2	165794682	165747591	2	GALNT3	991	2.8441	0.000385384	1.40456
chr2	8278084	7922425	2	LINC00298	42	2.59918	0.00038659	0.884732
chr10	4963253	5107522	1	AKR1C1	32	5.20683	0.000387109	0.735391
chr4	57110385	57030773	2	IGFBP7	334	3.98672	0.000408723	0.585391
chr10	5135226	4922564	2	AKR1C2	31	5.05882	0.000417411	0.742334
chr22	26555323	26555212	2	MIR548J	175	2.38465	0.000467496	0.745554
chr15	31326855	31435665	1	KLF13	131	1.02735	0.000546341	2.61782
chr8	59119208	58805418	2	TOX	378	1.39598	0.000618305	1.38102
chr9	121370304	121338988	2	STOM	641	2.10978	0.000653768	1.33348
chr2	218402637	218402746	1	MIR26B	1337	1.11661	0.000743446	7.28893
chr1	204073115	204127743	1	SOX13	2051	3.32478	0.000828924	0.88572
chr9	16870843	16409503	2	BNC2	68	3.01382	0.000839278	0.909169
chr4	57109762	57205510	1	IGFBP7-AS1	335	2.99992	0.000843262	0.548186
chr5	55102648	55110252	1	GZMA	239	1.98624	0.00084628	1.48791
chr9	136844415	136848801	1	AJM1	927	2.16897	0.00091418	2.25929
chr1	27635277	27612064	2	FGR	457	1.15268	0.00108839	1.52336
chr16	11636381	11547722	2	LITAF	264	1.13126	0.00114498	1.73078
chr10	69088106	69104811	1	SRGN	390	2.21719	0.00126633	1.41784
chr16	29663279	29698699	1	QPRT	439	1.15394	0.00129844	2.20207
chr7	2403560	2448483	1	CHST12	39	1.8721	0.00140876	1.27699
chr5	74641424	74627406	2	ENC1	357	2.85096	0.00150936	1.63279
chr4	125316399	125492932	1	FAT4	696	5.87693	0.00153383	0.539871
chr11	2270952	2268495	2	ASCL2	90	2.45257	0.00164997	2.05013
chr6	144285701	144853034	1	UTRN	1118	1.35015	0.00166697	0.99426
chr19	10569059	10566462	2	CDKN2D	340	1.67848	0.00173095	3.04842
chr16	29662979	29670876	1	SPN	438	1.16341	0.00182211	3.68347
chr1	35573370	35595328	1	TFAP2E	574	3.61447	0.00189038	1.16815
chr22	26596717	26521983	2	TPST2	174	1.81456	0.00189038	0.635468
chr5	112419316	112142441	2	EPB41L4A	517	1.7468	0.00189038	0.914952
chr22	39040961	39087743	1	APOBEC3G	369	2.06662	0.00201748	0.653992
chr10	17386936	17410631	1	ST8SIA6-AS1	123	1.85101	0.00218686	0.26146
chr22	26618088	26599278	2	CRYBB1	176	1.75428	0.00236744	0.329766
chr1	184387058	184629020	1	C1orf21	1926	1.99433	0.00256414	0.830803
chr10	5035354	5107686	1	AKR1C3	33	4.96114	0.00266076	0.758217
chr20	32564992	32608893	1	NOL4L-DT	279	1.177	0.0027136	1.78413
chr1	156815640	156881850	1	NTRK1	1623	2.47711	0.00277333	0.996974
chr19	14380501	14408725	1	ADGRE5	475	1.75253	0.00282448	1.85279
chr1	158930796	158977054	1	PYHIN1	1659	1.88241	0.00286897	0.974234
chr6	130365425	130133566	2	SAMD3	1015	1.79007	0.00298512	1.01987
chr17	8965712	8878911	2	PIK3R5	255	1.11729	0.00305322	1.02711
chr16	27549913	27460613	2	GTF3C1	402	3.01186	0.00309068	0.6142
chr12	101830938	101745497	2	GNPTAB	926	1.89777	0.00324194	0.428071
chr1	244352635	244389663	1	C1orf100	2380	4.75405	0.00325484	0.188794
chr10	17454330	17318383	2	ST8SIA6	122	1.84527	0.00334065	0.671706
chr2	96870757	96859716	2	SEMA4C	651	1.45115	0.00334065	2.91656
chr4	2793023	2841098	1	SH3BP2	54	1.31679	0.00344844	2.30817
chr8	130017129	129839593	2	FAM49B	741	1.3778	0.00387423	1.03019
chr16	89720400	89740903	1	ZNF276	989	1.03251	0.00393456	1.79645
chr3	172039628	172401665	1	FNDC3B	1175	1.5041	0.00397576	0.882997
chr5	102296549	102233986	2	SLCO4C1	489	1.78955	0.00397576	0.72504
chr1	89272804	89258950	2	GBP5	1039	1.96414	0.00417351	1.92171
chr16	88453317	88537016	1	ZFPM1	948	1.22714	0.00417832	1.28519
chr19	3802129	3777970	2	MATK	136	3.61356	0.0044372	0.830783
chr4	2418974	2462942	1	CFAP99	50	2.58629	0.0044372	0.636614
chr12	55729707	55725323	2	CD63	607	2.30376	0.00449352	2.52867
chr19	10566037	10553078	2	KRI1	339	1.45528	0.00470762	1.65698
chr3	39192596	39183210	2	XIRP1	237	2.20958	0.004749	0.331229
chr9	136848724	136851027	1	PHPT1	928	2.11635	0.0047702	2.28547
chr7	132648688	132123332	2	PLXNA4	902	1.97158	0.00493338	0.395977
chr5	151224145	151181052	2	CCDC69	904	1.53738	0.00494501	1.62688
chr1	161197104	161214395	1	NDUFS2	1721	2.09049	0.00495428	0.62482
chr17	38705542	38729803	1	MLLT6	595	1.07429	0.00511815	1.91287
chr12	94571352	94571231	2	MIR7844	874	4.48472	0.00517961	0.484308
chr18	69961803	69831158	2	CD226	332	1.97875	0.00518608	0.872331
chr7	77416400	77310751	2	GSAP	493	1.1556	0.00533157	0.939157
chr7	3043945	2906141	2	CARD11	48	2.10625	0.00573284	0.931791
chr5	74640023	74722647	1	HEXB	358	2.04438	0.00684497	0.84686
chr2	8837630	8725560	2	KIDINS220	47	2.07375	0.00694735	0.388569
chr7	37683843	37951941	1	EPDR1	269	2.57153	0.00733027	0.41872
chr6	11382348	11183298	2	NEDD9	87	1.83359	0.00751695	0.568606
chr20	31723989	31664452	2	BCL2L1	260	1.2819	0.00811161	1.32391
chr9	136546212	136549893	1	NALT1	906	1.42582	0.00840061	1.66024
chr5	160342716	160251652	2	CCNJL	967	4.25323	0.00967129	0.349577
chr16	89720986	89707134	2	VPS9D1	988	1.08248	0.0101144	2.14866
chr6	119349761	119177209	2	MAN1A1	977	1.45011	0.0106294	2.01597
chr4	168497066	168928457	1	PALLD	857	2.47656	0.0114747	0.719137
chr17	27293996	27293910	2	MIR4522	413	1.24448	0.0131438	2.95417
chr1	58785160	58899594	1	LINC01135	872	1.16767	0.01321	0.998852
chr5	151212150	151270440	1	GM2A	905	1.1376	0.01321	1.29046
chr12	94650562	94567124	2	TMCC3	873	4.20745	0.0134904	0.369657
chr6	159969099	160113507	1	IGF2R	1215	1.08975	0.0141433	0.624989
chr12	10391874	10372353	2	KLRK1	176	1.48936	0.0143574	1.29793
chr8	100410015	100257059	2	RNF19A	596	1.19419	0.0143942	0.948551
chr1	58784327	58780788	2	JUN	873	1.20834	0.0148611	2.83915
chr15	55319161	55289888	2	PIGBOS1	361	1.54551	0.014986	1.02569
chr19	38647649	38731583	1	ACTN4	868	2.49847	0.0156752	0.425263
chr20	17569220	17493905	2	BFSP1	160	2.06317	0.0160353	0.807446
chr17	36090141	36088256	2	CCL3	559	4.26866	0.0162027	1.55092
chr2	11865885	12578348	1	MIR3681HG	83	2.0915	0.0166118	0.531009
chr1	160739057	160754821	1	SLAMF7	1701	3.63785	0.0168971	0.902957
chr3	15341368	15254853	2	SH3BP5	117	1.70154	0.018302	0.662746
chr17	74748652	74769353	1	SLC9A3R1	1205	1.01471	0.0185285	2.18173
chr15	55319113	55202966	2	RAB27A	360	1.52272	0.0185556	0.979337
chr1	1615415	1630610	1	MIB2	55	1.09273	0.0206005	1.82781
chr9	36136536	36163913	1	GLIPR2	228	1.80096	0.0206713	1.09507
chr5	150155872	150113837	2	PDGFRB	884	5.33147	0.0206883	0.568451
chr8	130008453	130008334	2	MIR5194	742	1.39311	0.0208476	2.70629
chr6	40587465	40391586	2	LRFN2	552	1.81863	0.0209617	0.57848
chr18	31685836	31622247	2	B4GALT6	160	2.80447	0.0215153	0.304157
chr18	9615264	9619363	1	PPP4R1-AS1	60	2.07339	0.0216385	1.67776
chr19	8610735	8580242	2	ADAMTS10	278	1.59011	0.0218206	1.0685
chr1	156500828	156463727	2	MEF2D	1608	1.13587	0.0230084	1.88371
chr16	30472658	30523185	1	ITGAL	476	1.22018	0.0231083	0.566189
chr9	136545862	136494444	2	NOTCH1	904	1.40622	0.024047	0.801351
chrX	154374638	154348524	2	FLNA	920	1.02092	0.024348	2.14038
chr2	171522247	171558133	1	CYBRD1	1035	3.59762	0.0250524	0.660854
chr7	100356651	100356721	1	MIR6840	652	1.9704	0.0260448	1.7769
chr18	6511416	6590653	1	LINC01387	42	1.43131	0.0281292	0.113877
chr20	51452977	51452905	2	MIR3194	548	1.11898	0.0316992	0.70058
chr19	3063107	3052910	2	AES	113	1.06149	0.0325525	1.13582
chr17	47831534	47823272	2	MRPL10	883	3.24276	0.0329508	0.444249
chr11	2301997	2318200	1	TSPAN32	92	1.20419	0.033134	1.89545
chr2	218125289	218137253	1	CXCR2	1323	2.56832	0.033295	0.711671
chr16	535316	535368	1	MIR5587	25	2.62075	0.0334349	1.58165
chr11	2303049	2295645	2	C11orf21	91	1.20823	0.0339349	2.61592
chr2	102418689	102452565	1	IL18RAP	702	1.9552	0.0339985	0.746877
chr1	112715477	112702614	2	PPM1J	1230	1.22292	0.0347433	0.644414
chr11	417455	405716	2	SIGIRR	17	1.26392	0.0347433	2.55764
chr10	73995193	74121363	1	VCL	463	1.71514	0.0348752	0.673154
chr3	194686544	194689037	1	FAM43A	1349	1.86318	0.0348752	2.27969
chr12	10409757	10407382	2	KLRC4	178	4.48928	0.0353844	1.23909
chr5	39462300	39371675	2	DAB2	180	4.85173	0.0359796	0.743771
chr9	2643359	2422702	2	VLDLR-AS1	12	3.14815	0.0374422	0.380831
chr12	10363769	10398506	1	LOC101928100	175	1.27597	0.0375671	1.06089
chr4	110199199	110045846	2	ELOVL6	630	1.21706	0.03794	0.999232
chr10	34815325	34109560	2	PARD3	221	2.3992	0.0381316	0.203531
chr9	136977505	136985435	1	PTGDS	936	1.86095	0.0383037	0.568946
chr18	9615240	9546791	2	PPP4R1	59	2.02506	0.0389552	0.6647
chr2	241558721	241574138	1	BOK	1569	2.51592	0.0394445	0.678006
chr20	26054655	26086917	1	FAM182A	244	1.85145	0.0407749	0.233726
chr20	25868150	25763466	2	FAM182B	241	1.40974	0.042605	0.335134
chr10	70478821	70568449	1	PALD1	410	1.09541	0.0435758	0.0959343
chr17	76501790	76470891	2	RHBDF2	1273	1.10345	0.0441147	1.0421
chr2	229923239	229763838	2	TRIP12	1426	1.44789	0.0442069	0.884888
chr1	64966504	64833229	2	JAK1	909	1.30264	0.0475934	0.933226
chr4	2418663	2269582	2	ZFYVE28	49	1.19221	0.0478581	0.408629
chr19	663277	647526	2	RNF126	17	1.02299	0.0481417	1.87684
chr1	53142632	53087179	2	SLC1A7	824	5.21711	0.0482671	0.31636
chr20	24992979	24962925	2	APMAP	228	2.04685	0.0493336	0.85996

## Sheet: Monocyte
seqnames	start	end	strand	name	idx	Log2FC	FDR	MeanDiff
chr7	5425414	5306790	2	TNRC18	62	3.71928	8.24214e-38	4.83415
chr20	40689240	40685848	2	MAFB	398	6.63564	4.51968e-29	11.7448
chr11	47378576	47354860	2	SPI1	516	4.53201	5.13543e-29	5.32634
chr19	33302857	33305054	1	CEBPA-DT	719	4.59748	5.71393e-25	10.3098
chr11	59212951	59208510	2	MPEG1	644	3.5367	1.79742e-23	9.69534
chr22	50307627	50274979	2	PLXNB2	539	4.56827	1.92921e-22	3.51138
chr20	50267486	50279795	1	SMIM25	532	5.6593	7.85041e-22	3.40967
chr19	18397617	18391144	2	LRRC25	594	6.77066	8.18745e-22	7.8466
chr17	82228397	82261129	1	SLC16A3	1406	3.05431	2.90692e-21	4.01579
chr19	33302564	33299934	2	CEBPA	720	5.14111	3.87678e-21	9.15836
chr9	107490482	107484852	2	KLF4	543	6.21949	3.06657e-20	5.75098
chr17	40309192	40357643	1	RARA	648	2.41087	9.24723e-20	5.77444
chr17	40343136	40340867	2	RARA-AS1	649	3.5741	2.07501e-19	8.95332
chr22	50526439	50523568	2	SCO2	547	2.75629	6.27756e-18	11.1922
chr22	50530056	50525752	2	TYMP	548	2.74842	9.59926e-18	9.87248
chr20	64079988	64073181	2	RGS19	708	2.47946	1.19457e-17	7.82064
chr12	89353271	89347232	2	DUSP6	837	2.57662	7.08733e-17	6.42877
chr2	144524583	144384081	2	ZEB2	908	2.36894	8.70712e-17	2.93839
chr2	144518097	144521477	1	ZEB2-AS1	909	2.49258	1.77743e-16	8.28777
chr20	64077010	64076955	2	MIR6813	710	2.57898	4.60428e-16	12.9302
chr15	75195643	75212169	1	C15orf39	577	3.03711	5.69124e-16	4.30736
chr22	50532580	50529710	2	ODF3B	549	2.95727	7.81333e-16	7.81302
chr8	47739086	47736909	2	CEBPD	324	2.29877	3.52589e-15	7.76004
chr10	124093607	124007666	2	CHST15	891	3.92404	5.40627e-15	2.04237
chr14	75278774	75282230	1	FOS	498	3.78919	5.40627e-15	5.26082
chr19	13836517	13836440	2	MIR27A	452	3.04527	1.25383e-14	9.81777
chr20	64080173	64100643	1	OPRL1	709	2.23535	1.67256e-14	4.52724
chr19	13836659	13836587	2	MIR23A	453	2.78136	1.72417e-14	10.2009
chr20	59007247	58995185	2	CTSZ	604	2.65649	1.87156e-14	3.98701
chr20	50190734	50192689	1	CEBPB	531	2.61726	1.98113e-14	8.02907
chr19	18173162	18178117	1	IFI30	581	4.16808	2.0904e-14	4.94571
chr1	27635277	27612064	2	FGR	457	2.53864	2.83178e-14	3.94545
chr19	13836289	13834516	2	LOC284454	450	3.06403	3.87315e-14	7.49672
chr14	103123442	103137439	1	TNFAIP2	793	5.41705	7.49882e-14	2.87233
chr9	134317098	134440585	1	RXRA	861	3.47297	8.24922e-14	2.02944
chr19	13836359	13836287	2	MIR24-2	451	3.03201	1.1514e-13	9.17881
chr20	1894167	1940592	1	SIRPA	39	3.92712	1.9896e-13	1.5788
chr17	82236668	82236728	1	MIR6787	1407	4.80006	2.56146e-13	6.14736
chr20	50191498	50184598	2	CEBPB-AS1	530	2.67217	2.56146e-13	5.84008
chr8	37695751	37700021	1	ZNF703	259	2.96239	2.77243e-13	5.54784
chr2	20447074	20449445	1	RHOB	117	3.27482	3.10234e-13	5.37802
chr17	1628886	1569267	2	SLC43A2	25	3.78583	4.3241e-13	2.27674
chr9	134917963	134905890	2	FCN1	871	4.65692	4.35077e-13	2.47976
chr19	18153118	18178117	1	PIK3R2	580	2.99743	9.56478e-13	2.7499
chr1	12167003	12209228	1	TNFRSF1B	204	1.9997	1.01393e-12	3.23744
chr5	172771195	172768090	2	DUSP1	1030	2.62786	1.01393e-12	5.72565
chr19	48965301	48966878	1	FTL	1212	3.58461	1.08507e-12	6.32869
chr11	61967660	61959718	2	FTH1	717	2.06456	2.64222e-12	4.4515
chr16	88977204	88874858	2	CBFA2T3	967	2.31495	3.35075e-12	2.02754
chr12	69348341	69354234	1	LYZ	761	4.69966	3.67783e-12	3.69292
chr5	140633701	140631728	2	CD14	741	4.03124	4.50468e-12	7.35283
chr11	61949821	61965515	1	BEST1	716	3.1041	7.31368e-12	2.07356
chr16	84618077	84565594	2	COTL1	898	2.36796	7.773e-12	2.03845
chr4	2793023	2841098	1	SH3BP2	54	1.76553	7.90541e-12	3.63725
chr16	88939789	88951524	1	LOC100129697	969	2.23054	1.73017e-11	2.25269
chr19	33795933	33815763	1	KCTD15	724	3.58582	1.92536e-11	2.12617
chr10	71396934	71815947	1	CDH23	420	1.79066	2.09686e-11	3.84667
chr7	2527074	2527145	1	MIR4648	42	2.15617	2.57592e-11	12.6451
chr10	19816239	20289856	1	PLXDC2	137	3.80713	3.62618e-11	1.53586
chr19	12791496	12793315	1	JUNB	422	1.52697	4.0683e-11	10.1343
chr7	2631951	2664802	1	TTYH3	45	3.40626	5.07883e-11	1.79405
chr7	77199826	77193371	2	FGL2	492	3.39882	5.75282e-11	2.79513
chr7	128937612	128950035	1	IRF5	867	2.95712	5.93307e-11	3.28845
chr12	57128493	57213351	1	LRP1	661	3.74616	7.86861e-11	1.50395
chr8	125430321	125438405	1	TRIB1	716	3.65574	1.01785e-10	3.42938
chr10	71851375	71816298	2	PSAP	425	3.2864	1.0182e-10	2.02738
chr5	150113372	150053291	2	CSF1R	883	2.64442	1.38285e-10	1.42929
chr19	12792582	12763003	2	HOOK2	420	1.45097	1.82701e-10	4.59731
chr10	71737824	71711701	2	C10orf105	422	3.30853	2.04721e-10	2.09815
chr7	150800403	150805120	1	TMEM176A	1067	5.02321	2.12458e-10	2.38917
chr3	53256052	53224707	2	TKT	519	2.6623	2.203e-10	2.45663
chr4	158173050	158124474	2	FAM198B	823	9.24606	2.25588e-10	1.21729
chr3	53156009	53192717	1	PRKCD	518	1.96855	2.59621e-10	2.14073
chr4	141332618	141319450	2	LINC02432	741	4.81455	3.99169e-10	2.69868
chr2	28392448	28417312	1	FOSL2	209	2.02228	4.05862e-10	3.0208
chr3	185825056	185643739	2	IGF2BP2	1271	4.06907	4.22801e-10	1.21053
chr3	185767904	185767847	2	MIR548AQ	1273	5.03926	5.38676e-10	1.43824
chr19	54281184	54238904	2	LILRB2	1481	5.94229	5.66813e-10	1.74026
chr7	150801360	150791285	2	TMEM176B	1066	4.95293	7.55046e-10	1.84501
chr16	67528675	67517862	2	LOC100505942	716	2.50054	7.75219e-10	3.07689
chr17	81395475	81466332	1	BAHCC1	1365	4.06414	8.76323e-10	1.54021
chr10	79069035	79316528	1	ZMIZ1	491	1.98654	9.33908e-10	2.32807
chr16	67518418	67546788	1	RIPOR1	715	2.04806	1.40569e-09	2.14953
chr2	28394672	28384409	2	FLJ31356	208	1.87771	2.11071e-09	3.94005
chr10	92689951	92695646	1	HHEX	596	2.6359	2.41778e-09	4.17594
chr11	72814308	72843674	1	ATG16L2	1035	1.74563	2.41778e-09	2.58058
chr19	42196585	42086110	2	POU2F2	982	2.35589	3.4996e-09	1.77647
chr8	47260575	47736306	1	SPIDR	323	1.45224	3.6347e-09	1.2884
chr7	2512529	2529177	1	LFNG	41	1.47411	3.8106e-09	6.1371
chr12	111405948	111451623	1	SH2B3	1030	1.80536	5.1765e-09	1.71259
chr5	83471465	83582303	1	VCAN	426	3.05227	5.1765e-09	1.14397
chr5	150412929	150401637	2	CD74	890	2.56409	5.1765e-09	3.22417
chr7	100367530	100400099	1	PILRA	654	4.7085	5.91365e-09	1.4994
chr17	59707465	59841092	1	VMP1	1048	2.21909	6.20347e-09	1.4621
chr10	79067895	78943328	2	ZMIZ1-AS1	490	1.99231	7.98857e-09	1.76564
chr19	51124908	51136651	1	SIGLEC9	1330	3.95461	1.04666e-08	2.02984
chr5	177311870	177301198	2	RAB24	1084	2.26677	1.04812e-08	3.27321
chr19	43670547	43646095	2	PLAUR	1027	4.84376	1.18215e-08	1.46124
chr11	68039016	68050895	1	TCIRG1	965	2.84481	1.2107e-08	2.78519
chr17	81385360	81376001	2	LOC100130370	1364	2.25764	1.2488e-08	0.806249
chr5	177303774	177306959	1	PRELID1	1083	2.39707	1.42564e-08	4.40721
chr21	43812567	43805758	2	AATBC	262	5.77889	1.81221e-08	2.35346
chr11	33892289	33858576	2	LMO2	426	3.40442	1.92458e-08	2.12528
chr7	77043721	77329533	1	CCDC146	491	2.2553	2.25168e-08	1.22366
chr12	9951316	9995694	1	CLEC12A	163	8.76237	2.28206e-08	0.869974
chr12	9953336	9948137	2	CLEC12A-AS1	164	8.57031	2.28206e-08	0.761285
chr8	102655902	102648779	2	KLF10	612	1.9004	2.65825e-08	3.33078
chr17	83079691	83095119	1	METRNL	1426	2.13389	4.77847e-08	2.38364
chr1	161215234	161220699	1	FCER1G	1722	3.42293	4.91174e-08	3.97418
chr18	9708165	9862551	1	RAB31	61	2.68637	5.94694e-08	1.05559
chr19	13103161	13099033	2	LYL1	440	2.53053	6.07494e-08	3.90036
chr12	10013424	9985642	2	CLEC1B	165	7.22917	6.44288e-08	0.299271
chr10	127907061	128085855	1	PTPRE	923	2.48217	6.99961e-08	1.3494
chr19	54282109	54282180	1	MIR4752	1483	5.62697	7.17442e-08	5.31453
chr11	68044794	68044957	1	MIR6753	966	2.82377	7.81321e-08	5.44096
chr5	177511274	177501907	2	DOK3	1096	3.64014	8.36158e-08	2.6818
chr22	25564849	25729294	1	GRK3	167	2.75723	1.02213e-07	0.976382
chr1	150765957	150730196	2	CTSS	1400	4.65031	1.03549e-07	1.23494
chr16	3256627	3242028	2	MEFV	178	9.4567	1.04529e-07	1.40897
chr17	81330674	81311270	2	TMEM105	1363	4.06843	1.09147e-07	0.585118
chr9	129178262	129175552	2	IER5L	775	2.52611	1.16326e-07	3.01654
chr9	87497228	87708633	1	DAPK1	378	2.46451	1.32393e-07	0.736165
chr20	32052188	32101856	1	HCK	270	2.86648	1.62204e-07	1.03735
chr11	73376264	73397474	1	RELT	1040	2.64344	1.68664e-07	2.15553
chr1	15409895	15430343	1	EFHD2	241	1.1424	1.69557e-07	2.27065
chr1	155002630	155018522	1	ZBTB7B	1548	1.1119	1.84778e-07	3.93058
chr20	47786616	47656912	2	SULF2	503	2.92947	2.05918e-07	0.929751
chr1	12166943	12167038	1	MIR7846	203	1.61589	2.20404e-07	5.38076
chr20	23638473	23626706	2	CST3	219	4.94507	2.63865e-07	1.7292
chr17	7583647	7592789	1	MPDU1	206	2.46466	2.72658e-07	2.02573
chr20	833715	846279	1	FAM110A	20	2.40904	4.32234e-07	2.80469
chr1	192809039	192812283	1	RGS2	1954	3.15156	4.42557e-07	4.17149
chr1	1780457	1751232	2	NADK	62	2.45902	4.99898e-07	1.60883
chr16	2475118	2520218	1	TBC1D24	138	2.00447	5.31571e-07	2.56645
chr2	60553567	60451167	2	BCL11A	387	1.21266	5.89942e-07	0.912651
chr19	42132555	42137099	1	LOC100505622	983	2.092	6.01217e-07	3.12817
chr11	72793599	72685069	2	ARAP1	1032	1.88459	6.78969e-07	1.52753
chr1	152047907	152032506	2	S100A11	1446	2.48283	6.95857e-07	1.92319
chr17	10198551	9910609	2	GAS7	265	3.14092	6.95857e-07	0.777341
chr16	2513870	2520218	1	ATP6V0C	139	1.99816	7.11871e-07	4.62452
chr16	67393535	67389809	2	TPPP3	710	10.1339	7.99318e-07	2.25425
chr1	183590876	183555563	2	NCF2	1920	6.06459	8.51295e-07	0.971613
chr19	35908295	35904401	2	TYROBP	793	2.97725	9.14595e-07	2.63056
chr11	65576038	65592650	1	EHBP1L1	865	1.66451	1.08713e-06	2.91781
chr14	75427716	75474111	1	JDP2	500	4.56052	1.21519e-06	0.856321
chr2	16666331	16549459	2	FAM49A	97	3.0697	1.36908e-06	1.10382
chr16	2513965	2531422	1	AMDHD2	140	1.84194	1.37217e-06	3.20634
chr15	64841883	64930920	1	PLEKHO2	440	1.67896	1.395e-06	1.57502
chr14	22829820	22773222	2	SLC7A7	78	3.53982	1.43698e-06	0.63257
chr11	59171430	59208587	1	DTX4	643	2.68719	1.44565e-06	1.40783
chr19	39406813	39409412	1	ZFP36	896	1.33032	1.7434e-06	9.7633
chr17	50150630	50133735	2	PPP1R9B	952	1.16388	1.86638e-06	3.44981
chr19	3359563	3469217	1	NFIC	120	1.63278	3.20077e-06	1.12845
chr15	89815401	89784889	2	ANPEP	730	8.58207	3.68017e-06	0.767534
chr22	17084954	17115694	1	IL17RA	13	1.54066	3.6964e-06	2.09819
chr19	1248553	1259140	1	MIDN	46	1.30706	4.02024e-06	4.68215
chr17	82334074	82321024	2	SECTM1	1410	2.99479	4.07248e-06	1.20742
chr1	109619929	109603267	2	GNAT2	1173	2.17186	4.32397e-06	2.21717
chr2	159615296	159617082	1	LOC643072	958	4.12324	4.36809e-06	2.18158
chr19	39412585	39428415	1	PLEKHG2	897	1.29017	4.72189e-06	5.02516
chr1	109616104	109632051	1	AMPD2	1174	2.18179	5.0991e-06	2.30293
chr17	7179564	7173431	2	ASGR1	165	6.48252	5.11992e-06	0.693331
chr11	60378482	60395951	1	MS4A7	667	6.3715	5.12896e-06	1.19147
chr11	60378530	60417756	1	MS4A14	668	6.31728	5.12896e-06	0.916924
chr19	14778541	14732393	2	ADGRE2	487	3.15501	5.18601e-06	0.816213
chr3	42653684	42665854	1	ZBTB47	265	3.51647	6.64232e-06	1.94236
chr6	37005646	37029070	1	FGD2	526	2.72056	6.8519e-06	1.7947
chr1	145095528	144887265	2	SRGAP2B	1318	1.88869	6.92336e-06	1.40607
chr22	42432395	42380410	2	NFAM1	441	4.24524	6.96835e-06	0.518088
chr2	184598366	184939492	1	ZNF804A	1122	2.54361	7.91431e-06	0.766153
chr20	1491587	1470741	2	SIRPB2	34	3.78063	9.26686e-06	1.26328
chr6	32589848	32552990	2	HLA-DRB1	418	2.90001	1.13821e-05	1.13268
chr9	93451722	93566107	1	FAM120A	429	1.71177	1.14175e-05	1.00385
chr6	32668383	32659467	2	HLA-DQB1	421	2.59579	1.15285e-05	2.16298
chr13	112690329	112887168	1	ATP11A	526	1.59385	1.19339e-05	1.01277
chr7	975549	897901	2	ADAP1	14	1.7506	1.22199e-05	1.53175
chr11	60334831	60396596	1	MS4A6E	666	3.58003	1.36522e-05	0.816183
chr19	8577577	8520790	2	MYO1F	277	1.44687	1.36522e-05	1.4398
chr1	158831317	158849506	1	MNDA	1658	6.40583	1.39948e-05	1.10273
chr1	27872543	27886685	1	THEMIS2	463	1.35538	1.7829e-05	2.91735
chr12	40196744	40369285	1	LRRK2	353	2.79695	1.79349e-05	0.668863
chr16	67416833	67394419	2	ZDHHC1	711	4.37679	1.84266e-05	1.03458
chr1	153357854	153361027	1	S100A9	1491	4.26358	1.8727e-05	1.89304
chr17	59837931	59842255	1	MIR21	1049	2.45327	1.96467e-05	2.15347
chr10	97319267	97321915	1	FRAT1	641	1.56264	1.9962e-05	3.22876
chr6	21592769	21598619	1	SOX4	131	1.60041	2.01144e-05	2.03013
chr8	55879813	56014168	1	LYN	355	1.89303	2.05157e-05	1.28559
chr19	925781	975934	1	ARID3A	33	1.63399	2.08016e-05	1.09912
chr17	7115700	7101322	2	ASGR2	164	6.20945	2.19013e-05	0.463946
chr6	146543693	146554965	1	RAB32	1124	4.09341	2.19059e-05	1.38566
chr12	54301121	54292111	2	NFE2	571	5.27298	2.25837e-05	1.23994
chr1	247416156	247449108	1	NLRP3	2403	3.4893	2.26705e-05	0.713621
chr6	144285701	144853034	1	UTRN	1118	1.26669	2.2961e-05	1.15216
chr15	51622833	51447711	2	DMXL2	341	1.55558	2.48981e-05	0.828546
chr11	67266410	67286556	1	GRK2	932	1.24085	2.643e-05	2.92382
chr1	17539835	17697874	1	ARHGEF10L	283	3.33986	2.69175e-05	0.556245
chr19	54223506	54216278	2	LILRB3	1479	5.37473	2.80692e-05	1.16416
chr14	92322581	92501483	1	SLC24A4	591	3.41153	2.81001e-05	0.696128
chr6	31620720	31637771	1	PRRC2A	350	2.95411	2.89633e-05	0.814243
chr1	150149183	150160065	1	PLEKHO1	1380	1.58659	2.91648e-05	2.72434
chr20	23049741	23045633	2	THBD	207	4.35671	2.94008e-05	1.97961
chr17	78903217	78870910	2	CEP295NL	1321	2.61042	3.09324e-05	0.51138
chr9	35116341	35104112	2	FAM214B	196	1.49795	3.10706e-05	1.04537
chr10	103452402	103446786	2	CALHM2	754	2.20745	3.32864e-05	2.82469
chr14	94390693	94376747	2	SERPINA1	621	8.23157	3.52843e-05	1.20431
chr9	133992604	133761894	2	VAV2	855	1.71571	3.71055e-05	0.794572
chr19	54573879	54602090	1	LILRA1	1495	3.66936	3.85331e-05	0.811494
chr10	132397168	132417863	1	PWWP2B	941	2.01718	4.28908e-05	1.77033
chr17	27623364	27649560	1	LGALS9	415	3.17684	4.29266e-05	0.954189
chr11	65780802	65775893	2	AP5B1	875	3.10609	4.37863e-05	2.06211
chr5	132295271	132191838	2	P4HA2	616	2.58972	4.49241e-05	0.569002
chr1	39902256	39895426	2	MYCL	641	5.12583	4.54445e-05	1.45636
chrX	66018870	66018979	1	MIR223	377	4.63958	4.64951e-05	1.90433
chr16	11797267	11750586	2	ZC3H7A	267	2.29549	4.88081e-05	1.02016
chr11	60184666	60172014	2	MS4A6A	663	3.70082	4.91528e-05	0.957793
chr22	49962866	49962939	1	MIR6821	528	1.49815	5.18936e-05	4.96291
chr17	78925387	78852977	2	TIMP2	1320	2.00325	5.1987e-05	0.698737
chr22	35380361	35394214	1	HMOX1	282	5.03228	5.22729e-05	0.763992
chr11	94740355	94545330	2	LOC105369438	1197	2.04324	5.4821e-05	0.792532
chr14	100307859	100307956	1	MIR345	670	3.56329	6.00614e-05	3.29827
chr12	10130258	10116777	2	CLEC7A	170	8.22207	6.74219e-05	0.59759
chr19	12787128	12787192	1	MIR5684	421	3.03339	6.97248e-05	2.96033
chr9	137605654	137615360	1	ARRDC1	979	2.34185	7.18294e-05	1.69857
chr9	120714470	120600813	2	MEGF9	630	2.41129	7.38148e-05	0.835343
chr20	23086340	23079349	2	CD93	208	5.20094	7.41605e-05	1.61135
chr1	151994531	152042774	1	NBPF18P	1445	1.03934	7.54282e-05	1.33117
chr19	39409678	39409623	2	MIR4530	898	1.61645	7.54625e-05	5.66375
chr16	73059698	72782885	2	ZFHX3	815	1.71375	7.69957e-05	0.601016
chr11	74467729	74454841	2	KCNE3	1056	2.52659	7.9309e-05	0.853558
chr19	4867768	4838341	2	PLIN3	174	5.97044	9.5717e-05	0.85206
chr19	46788594	46774883	2	SLC1A5	1140	2.24942	0.000106216	1.74516
chr17	64413776	64319415	2	PECAM1	1111	2.8492	0.000109362	0.746777
chr1	145096000	145112696	1	FAM72D	1319	1.76543	0.000117681	1.98199
chr17	78980109	78971238	2	LGALS3BP	1322	1.77876	0.000118467	0.313853
chr9	93453592	93446494	2	FAM120AOS	428	1.6213	0.000120758	1.9511
chr18	5630700	5392381	2	EPB41L3	36	2.88476	0.000121619	0.719036
chr17	30921680	30959322	1	ADAP2	487	4.23527	0.000124066	0.851771
chr19	1259384	1274880	1	CIRBP	47	1.29795	0.000129804	1.8954
chr7	95596491	95583499	2	PDK4	581	3.98755	0.000157804	0.953409
chr16	19113932	19173578	1	ITPRIPL2	318	4.02083	0.000161921	0.553116
chr11	2885881	2883213	2	CDKN1C	101	3.3435	0.000165554	2.08691
chr6	113857362	113863471	1	MARCKS	941	1.58265	0.00016731	1.40715
chr1	153391188	153390032	2	S100A8	1493	9.68388	0.000178426	1.6496
chr2	74833981	74893359	1	HK2	544	1.58502	0.00018112	0.99248
chr3	196639686	196662004	1	NRROS	1381	1.65822	0.00018112	1.53841
chr11	94543840	94621421	1	PIWIL4	1196	1.71102	0.000183414	0.80202
chr5	132294443	132344206	1	SLC22A4	618	2.22352	0.000186976	0.616952
chr19	47226942	47227021	1	MIR3190	1148	2.08542	0.000210866	3.6651
chr16	50693603	50733077	1	NOD2	566	3.50625	0.000213208	0.50755
chr19	10270835	10286615	1	ICAM1	324	3.28681	0.000213568	0.912538
chr19	51646889	51611503	2	SIGLEC5	1350	4.18102	0.000231515	0.858119
chr17	74623738	74609887	2	CD300E	1201	2.59542	0.000237602	0.565924
chr3	49358600	49357176	2	GPX1	403	1.68073	0.000243478	2.07674
chr1	12063377	12144207	1	TNFRSF8	202	3.83508	0.000243912	0.403452
chr17	30970201	30999911	1	RNF135	488	2.74351	0.000243912	1.06931
chr11	68008578	68029282	1	ALDH3B1	961	2.6899	0.000256688	1.24809
chr3	196639775	196736007	1	PIGX	1382	1.52939	0.000268991	1.28575
chr1	220879400	220885059	1	HLX	2201	3.0083	0.000270285	1.21567
chr11	65314818	65322429	1	CDC42EP2	852	3.18625	0.000275285	1.55944
chr22	37686414	37776556	1	TRIOBP	327	1.53659	0.000280077	0.612136
chr10	97334709	97332497	2	FRAT2	642	1.65359	0.000280396	4.34026
chr3	151329548	151326312	2	P2RY13	1064	9.3383	0.000288471	1.2978
chr17	44345086	44353102	1	GRN	821	2.46109	0.000290151	1.21078
chr19	45506579	45526983	1	VASP	1093	1.12967	0.000296606	2.21279
chr19	12995608	13098796	1	NFIX	439	2.03667	0.00030513	1.02509
chr19	48868632	48837097	2	PLEKHA4	1205	1.5671	0.000308157	0.624908
chr7	98252379	98307449	1	BRI3	597	1.62775	0.000348925	1.41662
chr7	149776042	149833979	1	SSPO	1046	1.96256	0.000353433	0.903805
chr8	25184772	25418082	1	DOCK5	186	2.64244	0.000375916	0.785781
chr17	21284672	21315240	1	MAP2K3	405	1.03077	0.000381602	1.63037
chr13	71867192	71437966	2	DACH1	326	2.16648	0.000389057	0.678506
chr9	93134288	93121489	2	NINJ1	425	2.12445	0.000389057	1.96651
chr10	112950250	113167678	1	TCF7L2	804	1.7893	0.000391294	0.800759
chr12	54301202	54351849	1	COPZ1	572	3.47947	0.000397538	0.688422
chr19	8503112	8490056	2	PRAM1	275	1.74001	0.000422679	0.571968
chr1	181174484	181182208	1	LINC01732	1899	2.85439	0.000425777	0.463207
chr12	121298308	121237691	2	CAMKK2	1136	1.76647	0.000427007	0.526729
chr8	738106	614746	2	ERICH1	6	1.97955	0.00044979	0.772877
chr14	100306547	100291111	2	SLC25A29	669	2.68798	0.000479836	1.31252
chr16	30923055	30948783	1	FBXL19	499	1.80034	0.000515251	1.1371
chr9	133479137	133471095	2	SLC2A6	848	3.75287	0.000537499	1.09308
chr19	4066945	4044364	2	ZBTB7A	145	1.14146	0.000542774	2.20995
chr8	143945279	143945191	2	MIR661	841	2.31902	0.000569452	3.80235
chr12	94148723	94307675	1	PLXNC1	869	1.59826	0.000574555	1.20252
chr9	78031458	77716087	2	GNAQ	344	1.08604	0.000609902	1.11806
chr6	43770184	43786487	1	VEGFA	622	2.25038	0.000611465	1.06552
chr17	3916500	3896592	2	P2RX1	84	3.85604	0.00061928	1.10061
chr1	39883511	39841022	2	TRIT1	640	2.76876	0.000629283	0.174691
chr5	177312757	177305500	2	MXD3	1085	2.13973	0.000633477	1.40703
chr22	45240769	45190338	2	KIAA0930	481	3.37529	0.000642512	0.588912
chr4	124712732	124664052	2	ANKRD50	695	3.48974	0.000657706	0.754711
chr9	129282458	129285728	1	LOC101929331	776	3.68949	0.000663711	1.30955
chr12	111753890	111817529	1	ALDH2	1034	4.85928	0.000665037	0.365801
chr14	21070270	21090240	1	ARHGEF40	57	5.09428	0.000665376	0.86958
chr22	17774770	17734138	2	BID	25	1.61671	0.000674524	1.23467
chr9	136095285	136006537	2	NACC2	889	1.59698	0.000675273	1.36616
chr7	128410252	128392277	2	IMPDH1	855	2.65283	0.000680128	1.17918
chr19	47232766	47220824	2	BBC3	1147	1.92553	0.000727813	1.86352
chr10	71773498	71747559	2	VSIR	423	1.45844	0.000751395	3.25764
chr3	14402576	14489349	1	SLC6A6	105	1.57371	0.000754525	0.710281
chrX	143635777	143622790	2	SLITRK4	808	8.22847	0.000759766	0.600257
chr11	86069882	85957684	2	PICALM	1136	1.44363	0.000764351	1.60218
chr10	75401519	75408982	1	ZNF503-AS2	475	2.629	0.000789572	1.93168
chr12	52022832	52059507	1	NR4A1	486	1.52034	0.000802585	0.733751
chr9	112890913	112878920	2	SLC46A2	581	5.01792	0.000820497	1.26142
chr21	33070144	33072420	1	OLIG1	139	3.83727	0.000834148	1.89655
chr19	1863568	1852399	2	KLF16	71	1.13009	0.000838688	2.19278
chr20	32207880	32238667	1	POFUT1	273	2.16967	0.000838688	0.965524
chr20	4120980	4187747	1	SMOX	91	3.74238	0.000843789	0.22442
chr7	106286326	106248285	2	NAMPT	745	2.05294	0.000845069	0.984267
chr1	39771348	39769523	2	OXCT2	639	4.30376	0.000853566	0.610687
chr2	46541806	46583121	1	RHOQ	322	1.41548	0.000860101	0.903277
chr17	1710438	1702790	2	TLCD2	29	2.72704	0.000870504	1.3887
chr11	94543840	94549898	1	FUT4	1195	1.63436	0.000892966	1.6791
chr12	118372945	118149801	2	TAOK3	1090	1.36863	0.000895576	1.22517
chr4	84966391	84669610	2	WDFY3	495	3.76765	0.000895576	0.269657
chr6	33075926	33087201	1	HLA-DPB1	436	1.29134	0.000895576	1.00905
chr8	22141951	22138020	2	REEP4	143	3.80085	0.000923236	1.05793
chr1	150159405	150164720	1	LOC105371433	1381	4.1061	0.000947266	1.21033
chr2	240967451	240954617	2	LOC200772	1557	3.50161	0.000953926	0.753303
chr7	91264364	91271326	1	FZD1	543	2.7237	0.000960477	1.88123
chr10	125161170	124984317	2	CTBP2	900	1.43656	0.000968977	0.369492
chr12	128853427	128984968	1	GLT1D1	1227	3.64734	0.000980164	0.536619
chr4	155666711	155732349	1	GUCY1A1	814	2.7687	0.000991382	0.478098
chr6	32439842	32445046	1	HLA-DRA	416	3.13355	0.000991382	1.38592
chr9	27573866	27546545	2	C9orf72	131	2.37098	0.00101426	0.598916
chr3	122055366	122121139	1	CD86	817	6.68394	0.00101906	0.391731
chr19	54200742	54207647	1	RPS9	1478	1.70181	0.00102445	1.11189
chr19	51646801	51642553	2	SIGLEC14	1351	5.62098	0.00103264	1.14377
chr11	67288547	67302485	1	ANKRD13D	933	1.62633	0.00103402	1.64796
chr12	80935833	80935736	2	MIR618	816	4.10227	0.00106785	1.73222
chr17	5234860	5208961	2	SCIMP	128	2.05656	0.00107208	0.588841
chr9	134379411	134379472	1	MIR4669	862	3.0684	0.00113622	1.61431
chr19	33225850	33208664	2	SLC7A10	718	1.30871	0.0011424	0.249869
chr19	45079288	45305283	1	MARK4	1076	1.27294	0.00116238	1.23513
chr3	42654388	42601963	2	LOC101928323	264	1.98609	0.00117287	1.40762
chr12	57147619	57144620	2	LRP1-AS	662	7.90192	0.00117711	0.478263
chr19	18940322	18946831	1	HOMER3-AS1	613	8.76443	0.00117711	0.871217
chr2	218781749	218815293	1	CYP27A1	1347	7.68854	0.00117711	0.412233
chr11	75351705	75264182	2	ARRB1	1069	1.59325	0.00120391	1.354
chr3	194136145	194138732	1	HES1	1339	4.55249	0.00128477	1.0208
chr11	78418348	78215297	2	GAB2	1109	1.74223	0.00134401	0.669827
chr4	55395957	55453397	1	TMEM165	315	1.22249	0.00134401	0.72813
chr16	21652660	21639537	2	IGSF6	352	2.98811	0.00135776	0.588139
chr19	45076588	45071500	2	ZNF296	1074	2.26383	0.00138054	2.14362
chr22	17777322	17779481	1	LINC00528	27	1.5549	0.0014051	3.12759
chr22	20957092	20964679	1	LINC01637	89	3.98102	0.00143142	0.809104
chr22	40951347	40973309	1	RBX1	400	1.58145	0.00145473	0.638769
chr9	117704332	117716871	1	TLR4	625	3.12188	0.00146635	0.677888
chr2	74555690	74532414	2	LOXL3	540	1.1723	0.00146718	1.03573
chr15	90883695	90895776	1	FES	751	2.97752	0.00147272	1.46094
chr9	124693710	124693798	1	MIR181B2	687	3.11682	0.00147972	0.564665
chr6	31592985	31588895	2	NCR3	348	2.79329	0.00152604	0.886898
chr14	77616773	77505997	2	SPTLC2	531	1.70913	0.00156001	0.470795
chr20	10674107	10637684	2	JAG1	136	2.57189	0.00156138	0.401749
chr6	36676460	36687339	1	CDKN1A	518	2.06564	0.00157011	1.16853
chr12	80937815	81261205	1	ACSS3	815	3.18767	0.0015792	0.434594
chr9	111038458	110873263	2	LPAR1	563	5.99457	0.00161505	0.436167
chr17	81927829	81930753	1	MAFG-DT	1392	1.51748	0.00161695	1.202
chr5	176899332	176880869	2	HK3	1078	5.02512	0.00162066	0.551004
chrX	37780011	37813461	1	CYBB	167	2.94244	0.00169316	0.306855
chr2	74549026	74557554	1	DOK1	541	1.19038	0.00171756	1.48331
chr8	11869448	11842524	2	CTSB	82	1.36863	0.00175078	1.02997
chr9	72305430	72343210	1	LINC01504	319	7.49625	0.00188754	0.360542
chr12	118376380	118418031	1	SUDS3	1091	1.3975	0.0019329	1.45381
chr6	33080775	33064569	2	HLA-DPA1	435	1.17143	0.00193721	0.788464
chr3	52495338	52524495	1	STAB1	496	4.29283	0.00200732	0.382731
chr22	49960513	49964080	1	PIM3	527	1.32538	0.00202431	2.98261
chr4	156971394	156760454	2	PDGFC	819	4.09968	0.00205994	0.407602
chr5	54517759	54546585	1	SNX18	235	1.15718	0.00207902	1.35726
chr1	203026498	203078740	1	PPFIA4	2032	2.37904	0.00210042	0.435562
chr9	127778741	127738317	2	SH2D3C	722	1.33463	0.00210707	1.19451
chr17	1716523	1738599	1	WDR81	31	1.09437	0.0021222	0.869715
chr9	72365235	72351425	2	ZFAND5	320	1.68103	0.00213231	2.16458
chr19	13862063	13880757	1	NANOS3	454	1.9311	0.00213506	0.619721
chr9	129483451	129513683	1	LINC00963	779	2.78996	0.00222206	0.693468
chr11	69048897	69090604	1	TPCN2	980	1.39347	0.00228586	0.574183
chr1	235883640	235661041	2	LYST	2341	1.95158	0.0022901	1.08161
chr16	30948386	30956511	1	ORAI3	501	1.92146	0.00231238	1.52886
chr3	172523507	172505508	2	TNFSF10	1177	1.36206	0.00231238	1.17458
chr11	75399486	75422280	1	RPS3	1071	1.79178	0.00237651	0.63193
chr1	220880140	220832763	2	HLX-AS1	2200	2.87762	0.0024123	0.562864
chr11	75335186	75335092	2	MIR326	1070	1.94286	0.0024123	2.57087
chr15	78949574	78921058	2	CTSH	626	2.913	0.0024123	0.654229
chr16	31115754	31131393	1	KAT8	511	2.17295	0.0024123	0.512647
chr7	47582558	47275154	2	TNS3	345	1.27599	0.00241684	0.287114
chr11	47400970	47401042	1	MIR4487	517	2.7044	0.00243656	1.76138
chr20	916317	869899	2	ANGPT4	21	3.13491	0.00244199	0.172096
chr16	12804017	12659799	2	CPPED1	273	2.06006	0.00244359	0.333191
chr8	141117278	141195808	1	DENND3	778	1.54243	0.00247735	0.660837
chr15	60402883	60347134	2	ANXA2	401	2.53922	0.00257337	0.7061
chr19	53824394	53793603	2	NLRP12	1460	5.30586	0.00258688	0.543126
chr6	36675126	36673621	2	PANDAR	519	2.26918	0.00258688	2.03778
chr7	149773479	149764182	2	ZNF467	1045	1.64467	0.00262142	1.23867
chr14	95319906	95181940	2	CLMN	632	4.13249	0.00266653	0.291689
chr12	80937925	80792520	2	LIN7A	813	4.01918	0.00266979	0.396393
chr22	45284982	45295874	1	UPK3A	483	1.47663	0.00270923	0.290082
chr8	144012772	143977153	2	PARP10	842	1.21404	0.00270923	1.24369
chr17	7572826	7582113	1	CD68	202	1.10223	0.00277386	2.82957
chr16	46689518	46656132	2	VPS35	537	1.54344	0.00290233	0.904083
chr17	1714005	1713895	2	MIR22	32	1.01231	0.0029685	1.97467
chr6	81752774	81491439	2	TENT5A	793	1.23927	0.0029685	1.11827
chr7	29146569	29514328	1	CHN2	214	1.4588	0.00297314	0.432944
chr11	2903740	2887780	2	SLC22A18AS	102	8.17404	0.0029916	0.577956
chr12	131828393	131851783	1	MMP17	1244	2.7711	0.00303139	0.685582
chr4	107824563	107915047	1	SGMS2	608	5.30814	0.00305009	0.322372
chr11	68004982	67991104	2	UNC93B1	960	2.90216	0.00309889	1.31033
chr20	62708837	62762771	1	NTSR1	648	4.43185	0.00311911	0.385753
chr17	81927714	81918270	2	MAFG	1391	1.39204	0.00325014	1.11241
chr17	74213342	74209980	2	MGC16275	1190	1.08444	0.00334005	0.905922
chr17	74213514	74262020	1	TTYH2	1189	1.047	0.00334464	0.366293
chr19	11346270	11322046	2	RAB3D	365	1.04725	0.00347379	0.501189
chr12	6375045	6391571	1	LTBR	66	3.44284	0.00353357	0.536402
chr1	211578742	211571568	2	SLC30A1	2141	1.69514	0.00355803	2.02911
chr15	75023555	75050726	1	PPCDC	576	1.41758	0.00356376	0.359016
chr14	104795751	104769349	2	AKT1	820	1.96861	0.00360628	1.29572
chr11	125063067	125090312	1	SLC37A2	1482	3.41316	0.00361161	0.570349
chr22	50327060	50309030	2	DENND6B	540	1.61746	0.00361161	0.562813
chr5	14143702	14532128	1	TRIO	90	1.07814	0.0036303	0.402677
chr1	165827531	165911618	1	UCK2	1767	3.00792	0.00363876	0.440169
chr14	100587413	100537149	2	BEGAIN	674	2.94012	0.00363876	0.41709
chr16	12720321	12720371	1	MIR4718	274	2.08207	0.00368656	0.387434
chr10	102743970	102816267	1	WBP1L	740	2.54549	0.00368662	0.560952
chr16	1943326	1938210	2	MSRB1	92	2.89252	0.00372639	0.98035
chr14	101069911	101072934	1	MEG9	772	2.72626	0.00374514	0.355462
chr10	68988721	69016982	1	KIF1BP	389	2.44685	0.00389994	0.442257
chr14	51096061	50975262	2	TRIM9	279	2.23813	0.00389994	0.194604
chr20	10649695	10649636	2	MIR6870	137	1.83983	0.00392766	0.346126
chr11	118225094	118193740	2	JAML	1367	2.14227	0.00396717	0.374108
chr16	31355134	31382997	1	ITGAX	520	2.12034	0.00396717	0.59795
chr1	182392206	182381704	2	GLUL	1904	1.27607	0.00403346	1.36889
chr9	112750838	112881671	1	SNX30	580	1.51616	0.00404162	0.568108
chr7	80922359	80742538	2	SEMA3C	507	5.44292	0.00405176	0.213691
chr8	141367267	141356500	2	GPR20	782	4.9726	0.00405176	0.620167
chr9	123930152	123379654	2	DENND1A	676	1.33286	0.00409588	0.314177
chr1	112711224	112701106	2	RHOC	1229	1.38828	0.00418264	0.78407
chr3	184335926	184346275	1	FAM131A	1253	3.5252	0.00419173	0.505114
chr11	65422798	65445540	1	NEAT1	857	1.00183	0.00419971	4.00377
chr14	100376418	100530303	1	WDR25	673	3.38707	0.00443239	0.525211
chr6	31739763	31730581	2	CLIC1	368	1.39091	0.00447328	2.46276
chr22	45201049	45200938	2	MIR1249	482	2.57743	0.0045205	0.596538
chr2	159712435	159318979	2	BAZ2B	957	1.0785	0.00458064	0.583235
chr17	74531474	74521174	2	CD300LB	1197	7.27332	0.00462032	0.308633
chr19	54572920	54590287	1	LILRA2	1494	7.93851	0.00462032	0.490598
chr20	1620061	1540144	2	SIRPB1	36	7.78244	0.00462032	0.440091
chr4	89836408	89841978	1	SNCA-AS1	533	8.31312	0.00462032	0.636651
chr19	18001132	18014102	1	ARRDC2	577	1.07376	0.00464635	0.820747
chr16	46689643	46698394	1	ORC6	538	1.52738	0.00471098	1.42465
chr16	57092537	57148367	1	CPNE2	624	4.14953	0.00485387	0.396422
chr17	75405709	75318076	2	GRB2	1231	1.29142	0.00495332	0.866241
chr14	100376805	100333788	2	WARS	672	3.03415	0.00506064	0.603809
chr3	98732236	98820997	1	ST3GAL6	670	3.02833	0.00510133	0.390835
chr4	55395842	55363971	2	SRD5A3-AS1	314	1.08552	0.00510133	0.750213
chr16	85137150	85149443	1	LINC02139	905	5.22272	0.00513026	0.771203
chr3	46208396	46201709	2	CCR1	318	4.7692	0.00518644	1.26007
chr9	113150942	113164137	1	SLC31A2	586	3.52691	0.0052266	1.16028
chr4	105145875	105279816	1	TET2	593	1.23116	0.00528625	0.5409
chr19	48872392	48876057	1	PPP1R15A	1206	1.19297	0.00532268	0.84404
chr17	81400778	81400716	2	MIR4740	1366	3.36544	0.00532717	1.13033
chr6	31730617	31727038	2	DDAH2	367	1.10682	0.00532717	2.56177
chr3	46163604	46266706	1	CCR3	317	3.0141	0.00536189	0.545691
chr19	344807	301444	2	MIER2	4	3.19584	0.00548678	0.389321
chr6	31615184	31617021	1	AIF1	349	2.77044	0.00549365	0.938056
chr1	153550136	153543613	2	S100A4	1499	2.68814	0.00567612	1.28826
chr2	46542557	46490750	2	ATP6V1E2	321	1.22186	0.00568663	0.753205
chr1	25871253	25861210	2	PAQR7	411	2.04573	0.00575717	0.534898
chr19	47256459	47271953	1	CCDC9	1149	1.0058	0.00575717	0.45186
chr10	94402504	94535930	1	TBC1D12	612	1.74618	0.00578703	0.372685
chr6	11538278	11583524	1	TMEM170B	88	2.0913	0.0057935	1.10485
chr17	1270559	1271460	1	BHLHA9	17	1.7697	0.00581033	0.661114
chr1	235853060	235853000	2	MIR1537	2342	1.74862	0.00582422	1.90616
chr11	73218298	73236352	1	P2RY2	1037	2.32123	0.00583515	0.272116
chr10	97426076	97356358	2	RRP12	643	1.20716	0.00588307	0.482958
chr18	76495190	76358190	2	ZNF516	361	1.20585	0.0058903	1.29688
chr7	102285091	102321711	1	SH2B2	703	1.74443	0.00614678	0.798281
chr14	73463642	73366897	2	LOC101928143	456	1.36015	0.00614704	0.473121
chr16	21597218	21657473	1	METTL9	351	1.4285	0.00622024	0.627002
chr11	2899721	2925246	1	SLC22A18	103	5.32674	0.00625247	0.552665
chr13	108269629	108308484	1	TNFSF13B	492	3.8807	0.00641257	0.302118
chr17	7244635	7240014	2	GABARAP	171	1.68231	0.0064427	2.61432
chr2	159798255	159768630	2	CD302	960	3.40386	0.00644797	0.298251
chr1	48472208	48295372	2	SPATA6	787	2.30765	0.00649057	0.267373
chr17	59707626	59674636	2	PTRH2	1047	1.8732	0.00675068	0.734265
chr15	90006755	90006841	1	MIR3174	737	1.14911	0.00704598	2.23894
chr4	140756120	140620765	2	TBC1D9	738	1.55849	0.007048	0.282418
chr20	32207791	32192503	2	PLAGL2	272	1.93002	0.0070642	1.39339
chr7	36724549	36512949	2	AOAH	264	1.03015	0.0070642	0.508177
chr19	2476127	2478259	1	GADD45B	99	1.06477	0.00714897	2.57897
chr9	124777158	124814885	1	OLFML2A	688	2.24871	0.00716924	0.472138
chr1	32741885	32774970	1	KIAA1522	539	7.24327	0.00720758	0.302229
chr22	37805093	37807436	1	H1F0	328	8.62756	0.00720758	0.792185
chr19	17555594	17583162	1	COLGALT1	565	4.2671	0.00731522	0.437699
chrX	47630305	47624213	2	CFP	230	3.79262	0.00733322	0.65058
chr4	145481194	145558079	1	SMAD1	759	2.30952	0.00741653	0.372199
chr5	140346631	140332843	2	HBEGF	732	3.55361	0.00761587	0.544932
chr11	9573681	9593457	1	WEE1	262	1.3395	0.00779304	0.38061
chrX	101391011	101412297	1	RPL36A-HNRNPH2	520	3.3565	0.00790652	0.60997
chr15	90001392	90082200	1	ZNF710	736	1.19247	0.00809235	0.738665
chr17	81921323	81911939	2	SIRT7	1390	1.50067	0.00820653	1.08483
chr15	83107407	83144854	1	TM6SF1	675	2.01506	0.00821961	0.441275
chr3	45555394	45686338	1	LIMD1	308	1.71793	0.0082886	0.56788
chr3	69739435	69968337	1	MITF	603	2.00924	0.00837204	0.185024
chr10	117126586	116881482	2	SHTN1	832	2.28369	0.00839066	0.275438
chr1	206204414	206186179	2	FAM72A	2089	1.02386	0.0088881	1.43248
chr6	31740020	31764851	1	MSH5-SAPCD1	370	1.46994	0.00920871	1.56718
chr11	507300	494512	2	RNH1	20	1.68236	0.00923399	1.01905
chr12	56731628	56712428	2	NACA	649	2.81188	0.00926901	0.986359
chr6	31739948	31762834	1	MSH5	369	1.44235	0.0094873	1.57262
chr12	123436717	123410683	2	RILPL2	1182	1.31379	0.00968469	0.78501
chr9	88990863	88996140	1	C9orf47	386	6.89445	0.00971386	0.866293
chr12	49828750	49791146	2	NCKAP5L	445	2.3759	0.00975563	0.695498
chr8	26514275	26658178	1	DPYSL2	195	1.15348	0.00975598	0.638749
chr12	57194504	57194576	1	MIR1228	663	1.48216	0.0102358	0.230285
chr11	61829318	61799625	2	FADS1	710	2.92608	0.010352	0.533546
chr7	101815904	102283957	1	CUX1	702	1.27872	0.0109406	0.869436
chr19	1174283	1107636	2	SBNO2	42	1.18197	0.0109649	0.871687
chr13	21061547	20973032	2	LATS2	24	1.47239	0.01103	0.490434
chr11	1763992	1747806	2	CTSD	70	1.19309	0.0112548	0.886448
chr20	4015582	3927309	2	RNF24	90	1.46256	0.0113472	0.353604
chr3	183253244	183296311	1	B3GNT5	1227	4.67751	0.0114404	0.310191
chr19	51225064	51243860	1	CD33	1334	7.22242	0.011498	0.297863
chr6	46735693	46704201	2	PLA2G7	652	7.46509	0.011498	0.352793
chr9	88991447	89005010	1	S1PR3	387	8.1919	0.011498	0.58518
chr9	113111500	113103338	2	FAM225B	584	8.72481	0.011498	0.847566
chr11	64284704	64269830	2	BAD	801	1.11506	0.0116827	1.42641
chr5	136028895	136063818	1	TGFBI	677	3.55274	0.01173	0.48995
chr19	2282176	2274622	2	PEAK3	92	1.6263	0.0118611	1.19137
chr14	21070872	21016763	2	NDRG2	51	1.8163	0.0118951	0.497422
chr14	55124110	55145413	1	LGALS3	312	3.34429	0.0119014	0.584912
chr5	138338355	138285265	2	CDC25C	698	1.19683	0.0119014	0.470038
chr4	169271105	169094256	2	SH3RF1	859	1.66016	0.0120581	0.433333
chr17	44557459	44559570	1	FZD2	825	3.22855	0.0122235	1.25814
chr21	38661780	38380027	2	ERG	196	3.31061	0.0123681	0.28462
chr4	84965682	85011277	1	WDFY3-AS2	496	3.17944	0.0124403	0.243582
chr20	10753090	10753966	1	LINC01752	138	1.522	0.012463	0.265723
chr19	47309874	47322066	1	C5AR1	1151	2.7852	0.012479	0.59802
chr2	171522247	171558133	1	CYBRD1	1035	2.58345	0.0124821	0.514462
chr17	28552668	28546707	2	UNC119	432	2.36082	0.0125058	1.10507
chr12	29784759	29500840	2	TMTC1	323	3.11572	0.01261	0.25294
chr1	28193936	28147166	2	PTAFR	468	3.43457	0.0126488	0.421781
chr19	58362751	58345178	2	A1BG	1635	3.21269	0.0126488	0.832142
chr19	31349547	31274945	2	TSHZ3	699	1.19616	0.0127605	0.337713
chr19	38426305	38409051	2	RASGRP4	863	2.43432	0.0128549	0.557627
chr19	54617158	54637528	1	LILRB1	1496	2.05388	0.0129982	0.472534
chr18	34493290	34891844	1	DTNA	171	2.56946	0.0132642	0.347386
chr17	81034881	81029130	2	BAIAP2-DT	1351	1.9755	0.0134394	0.682757
chr15	22981063	22867052	2	CYFIP1	16	1.6615	0.0136216	0.398759
chr15	79971446	79960889	2	BCL2A1	636	1.22559	0.013737	0.334586
chr17	78168558	78173527	1	SYNGR2	1306	2.43341	0.0140655	1.88591
chr6	44270466	44307506	1	TMEM151B	634	1.58588	0.0148103	0.674092
chr9	113221562	113264492	1	SLC31A1	588	1.62705	0.0154245	0.454747
chr22	38957522	38992778	1	APOBEC3A_B	363	5.08281	0.015712	0.56449
chr2	71068278	71079805	1	NAGK	486	1.46047	0.0157677	1.30891
chr10	71790747	71790800	1	MIR7152	424	1.91313	0.0162471	0.354197
chr10	132962237	132961340	2	LINC01167	948	1.76301	0.0162471	0.16356
chr3	183428778	183178043	2	MCF2L2	1226	2.36838	0.0164907	0.340319
chr5	138331935	138349729	1	FAM53C	699	1.36148	0.0165092	0.691149
chr1	53328070	53242364	2	LRP8	829	2.16564	0.0165733	0.305125
chr22	43151514	43163242	1	TSPO	456	2.27625	0.0166833	1.72911
chr1	151612065	151699091	1	SNX27	1432	1.18806	0.0167046	0.386349
chr7	158587788	157539056	2	PTPRN2	1126	1.30462	0.0167213	0.702036
chr12	113221050	113298585	1	TPCN1	1058	2.19891	0.0170261	0.507486
chr11	32829943	32858123	1	PRRG4	413	4.45274	0.0179577	0.435884
chr17	41786931	41754604	2	JUP	724	4.4207	0.0179577	0.564998
chr22	50548033	50551023	1	KLHDC7B	550	4.34116	0.0179577	1.02765
chr17	74546143	74541108	2	CD300C	1198	4.46859	0.0179875	0.612173
chr1	178093984	178091508	2	RASAL2-AS1	1871	7.52992	0.018046	0.369103
chr16	19167971	19268334	1	SYT17	319	6.37224	0.018046	0.164335
chr22	37019635	37029822	1	MPST	307	8.41388	0.018046	0.682849
chr17	21123364	21193265	1	DHRS7B	402	1.39591	0.0180668	0.301299
chr16	11668414	11679159	1	SNN	265	1.61144	0.0180687	1.27065
chr19	7633748	7631611	2	PCP2	245	2.11827	0.0181952	1.65237
chr9	214854	465259	1	DOCK8	4	1.60555	0.0181952	0.45953
chr1	108876981	108930421	1	GPSM2	1153	3.76059	0.018215	0.331131
chr11	110093361	110171841	1	ZC3H12C	1275	3.25575	0.018215	0.186556
chr1	155033824	155050930	1	DCST1	1550	2.76763	0.0184972	0.416735
chr10	97498794	97458324	2	MMS19	647	1.94704	0.0185912	0.601305
chr19	1812276	1782075	2	ATP8B3	67	1.78649	0.0185917	0.281833
chr4	89838315	89724099	2	SNCA	532	4.06788	0.0185917	0.318456
chr7	151277896	151238764	2	SMARCD3	1085	2.87728	0.0185917	0.444703
chr14	73458617	73275107	2	NUMB	455	1.39664	0.0186166	0.458155
chr6	33208495	33212722	1	RING1	442	2.16471	0.0186166	0.848952
chr13	51584455	51767707	1	WDFY2	269	1.44768	0.0187704	0.691484
chr2	173075435	173268010	1	MAP3K20	1047	3.25332	0.0188503	0.252331
chr10	93482317	93306429	2	MYOF	600	2.98126	0.0188506	0.377562
chr11	66336840	66330242	2	RIN1	903	2.72074	0.0188549	1.04252
chr17	50634777	50692252	1	ABCC3	970	2.66406	0.0188549	0.353582
chr1	10210805	10381603	1	KIF1B	163	1.56255	0.019132	0.388884
chr10	103458888	103453387	2	CALHM1	755	2.04141	0.0198884	1.10936
chr10	44959689	44811024	2	TMEM72-AS1	264	1.35268	0.0199342	0.31356
chr10	95561414	95311771	2	SORBS1	620	2.52988	0.0200104	0.322723
chr16	88785211	88715343	2	PIEZO1	958	1.42916	0.0200231	0.818873
chr18	76495521	76498088	1	C18orf65	362	1.16116	0.0200231	3.44384
chr10	133070929	133131675	1	ADGRA1	949	1.21746	0.0203436	0.0618795
chr2	138501801	138573547	1	SPOPL	901	1.45433	0.0206351	0.63852
chr2	232697299	232860575	1	GIGYF2	1471	1.45611	0.0212153	0.411333
chr2	20052028	20032650	2	LAPTM4A	114	1.27591	0.0218962	0.610181
chr19	42220140	42198598	2	DEDD2	985	1.22558	0.0221077	1.72972
chr3	186362237	186147201	2	DGKG	1276	1.60889	0.0225526	0.232394
chr6	148272304	148552050	1	SASH1	1131	2.44454	0.0231257	0.305086
chr1	212565334	212620777	1	ATF3	2154	1.2267	0.023413	0.344066
chr2	179264790	179101692	2	SESTD1	1102	1.90951	0.0236862	0.458643
chr7	139777051	140020325	1	TBXAS1	951	1.05232	0.0236862	0.649193
chr20	1393096	1317571	2	FKBP1A-SDCBP2	29	1.44223	0.0237073	0.488821
chr11	64270062	64289500	1	GPR137	800	1.06269	0.0238178	1.26748
chr12	49828542	49841143	1	BCDIN3D-AS1	446	2.02549	0.0238592	0.932277
chr20	50292720	50314922	1	LINC01270	533	5.42516	0.0238592	0.38293
chr19	44747705	44760044	1	BCL3	1060	1.62384	0.0244718	0.681026
chr17	63622415	63696303	1	MAP3K3	1087	1.08409	0.0245131	0.672223
chr19	54645309	54645383	1	MIR8061	1498	2.68078	0.024685	0.281133
chr2	152335237	152649834	1	FMNL2	933	1.78544	0.0249179	0.42198
chr6	32530287	32517343	2	HLA-DRB5	417	1.83902	0.0249989	0.72591
chr20	8114453	8968360	1	PLCB1	124	1.69731	0.0251443	0.387651
chr1	112715477	112702614	2	PPM1J	1230	1.13892	0.0252807	0.531723
chr19	54189882	54173412	2	MBOAT7	1476	1.22601	0.02571	0.834757
chr3	48465046	48467645	1	TREX1	363	1.05548	0.0260815	0.827076
chr4	38856817	38790848	2	TLR1	223	1.96608	0.0261588	0.609305
chr2	241702035	241729478	1	ING5	1573	2.04492	0.0263232	0.450299
chr19	42133513	42133445	2	MIR4323	984	1.2528	0.0266602	1.2487
chr4	3074681	3243959	1	HTT	61	1.76165	0.0269574	0.291765
chr11	61792637	61826512	1	FEN1	708	2.05155	0.0270321	0.430289
chr22	46044853	46040266	2	LINC00899	493	1.19019	0.0270517	0.848293
chr1	192158457	192185815	1	RGS18	1950	2.46273	0.0271678	0.255669
chr19	4831704	4815932	2	TICAM1	173	2.65899	0.0272527	0.619099
chr9	113221361	113161006	2	FKBP15	587	1.69579	0.0273642	0.479546
chr6	6622771	6346465	2	LY86-AS1	53	2.76419	0.0275533	0.262331
chr14	50872160	50904970	1	ABHD12B	278	1.29231	0.027768	0.092237
chr1	77888513	77943895	1	NEXN	981	6.53221	0.0277895	0.183841
chr15	78299794	78277835	2	WDR61	616	6.63933	0.0277895	0.198167
chr16	90092072	90056566	2	PRDM7	1000	6.68346	0.0277895	0.204384
chr19	3136193	3163769	1	GNA15	115	3.17915	0.0277895	0.405701
chr19	35142451	35124513	2	LGI4	748	7.25247	0.0277895	0.304175
chr2	44941898	44946077	1	SIX3	312	7.69304	0.0277895	0.413526
chr22	37020183	37010859	2	TST	306	8.3548	0.0277895	0.655369
chr4	113979727	113900284	2	ARSJ	649	6.47473	0.0277895	0.176582
chr5	76850001	76921650	1	S100Z	378	3.3819	0.0277895	0.320829
chr1	121185539	121167646	2	FAM72B	1311	1.02565	0.0278669	1.3895
chr1	155046118	155045191	2	DCST1-AS1	1551	2.61803	0.0278669	0.848219
chr16	28494649	28498970	1	APOBR	409	1.59688	0.0279718	2.01629
chr14	75294404	75296638	1	LINC01220	499	2.99875	0.0281583	0.35454
chr16	67109958	67148539	1	C16orf70	692	2.0374	0.0282687	0.382799
chr19	19033559	18990888	2	SUGP2	614	3.25733	0.0282687	0.25853
chr9	72521801	72836351	1	TMC1	321	1.72871	0.0285602	0.237669
chr17	63446378	63432304	2	CYB561	1082	3.15559	0.0285735	0.709641
chr12	50923472	50932517	1	METTL7A	468	1.83152	0.028625	1.0648
chr11	107928503	107963482	1	RAB39A	1265	1.25187	0.0288842	0.130008
chr2	38109902	38067507	2	CYP1B1	267	2.0968	0.0289015	0.468544
chr2	218357966	218326889	2	CATIP-AS2	1331	1.56655	0.0289015	0.60895
chr11	120210767	120230332	1	OAF	1416	2.20002	0.0289611	0.554787
chr20	19886521	20002457	1	RIN2	186	2.24668	0.0291275	0.319793
chr11	62787415	62790405	1	TMEM179B	752	1.38887	0.029712	1.22312
chr6	18387350	18468874	1	RNF144B	123	1.99615	0.0297907	0.333217
chr17	83051810	82942155	2	B3GNTL1	1425	2.47207	0.0302902	0.440309
chr19	40426025	40421592	2	SERTAD1	930	1.94273	0.0306813	1.32664
chr20	1393172	1368978	2	FKBP1A	31	1.45352	0.0312458	0.594708
chr17	81035122	81117432	1	BAIAP2	1352	1.31517	0.031315	0.313498
chr16	4616493	4690974	1	MGRN1	214	1.38099	0.0315407	1.09456
chr10	69088106	69104811	1	SRGN	390	1.42934	0.0316985	0.82615
chr1	35808172	35857890	1	AGO4	578	1.3058	0.0321465	0.47557
chr1	33350352	33363245	1	LOC101929464	553	1.24686	0.0322168	0.449105
chr1	1001138	1014541	1	ISG15	14	2.24636	0.0324786	0.534996
chr9	136373681	136361903	2	CARD9	897	1.67303	0.0324786	0.750526
chr11	93543508	93478472	2	SMCO4	1171	2.00058	0.0328107	0.275215
chr10	97498868	97571209	1	UBTD1	648	1.74736	0.0330809	0.448163
chr1	115976498	116070054	1	SLC22A15	1264	3.21901	0.0353881	0.600295
chr16	28495534	28456372	2	CLN3	408	1.36688	0.0353881	0.930653
chr20	37344685	37406050	1	SRC	365	1.73673	0.0353881	0.416257
chr3	157436789	157443628	1	PTX3	1100	5.99381	0.0367842	0.410237
chr12	1820267	1836752	1	LRTM2	22	4.34941	0.0368138	0.105759
chr17	37615039	37614931	2	MIR378J	582	5.21969	0.0368138	0.496327
chr1	234724042	234731643	1	LINC01132	2330	5.03378	0.0369253	0.262865
chr6	5004063	4994732	2	RPP40	42	4.10029	0.03701	0.389169
chr17	7558292	7561608	1	TNFSF13	198	2.18252	0.0370148	1.70195
chr14	75579588	75574888	2	LOC102724153	504	4.43114	0.0372073	0.68196
chr19	58347751	58355183	1	A1BG-AS1	1634	4.45071	0.0372073	0.633857
chr17	1187322	1003518	2	ABR	15	1.38759	0.0372739	0.686385
chr20	64049641	64047582	2	SOX18	707	2.24012	0.0373775	0.741486
chr1	153375649	153373706	2	S100A12	1492	3.45997	0.0373785	0.258801
chr11	7513298	7657127	1	PPFIBP2	227	1.18489	0.0374755	0.364691
chr7	120988677	121297444	1	CPED1	809	3.52535	0.0375506	0.269739
chr11	62754188	62750963	2	ZBTB3	748	2.71143	0.0378728	0.359004
chr21	38805307	38824955	1	ETS2	198	1.05372	0.0378728	0.767725
chr2	229271285	228850526	2	PID1	1424	1.80984	0.0379698	0.471012
chr17	75406069	75406162	1	MIR3678	1232	1.54041	0.0379702	3.41655
chr16	67190204	67184366	2	EXOC3L1	699	1.26527	0.0380457	1.14519
chr15	100919215	101078254	1	LRRK1	806	1.13899	0.0382325	0.349138
chr17	73092712	72645949	2	SLC39A11	1177	2.68769	0.039093	0.285233
chr10	75431453	76560167	1	LRMDA	477	1.51252	0.0396196	0.422231
chr11	62789815	62789885	1	MIR6748	753	1.35201	0.0398281	1.9683
chr7	29990289	29920103	2	SCRN1	219	1.495	0.0398281	0.4535
chr6	33299324	33291654	2	RGL2	451	1.28793	0.0401634	1.43645
chr3	129893576	129647792	2	TMCC1	918	1.28363	0.0403262	0.24352
chr7	2476894	2474844	2	GRIFIN	40	3.27876	0.0403262	0.602707
chr1	3900293	3889125	2	C1orf174	98	2.67566	0.0403742	0.678287
chr4	40630875	40423267	2	RBM47	244	1.46166	0.0403742	0.269179
chr1	3900372	3917225	1	LINC01134	99	2.64595	0.0406159	0.567851
chr3	138347648	138405534	1	MRAS	977	3.02579	0.0406786	0.319743
chr17	76586956	76563710	2	ST6GALNAC2	1280	4.4545	0.0407593	0.261771
chr10	27746060	27672875	2	MKX	185	3.88893	0.0408387	0.210906
chr10	112823490	112827726	1	LOC103344931	803	4.3548	0.0412188	0.385038
chr17	4788959	4790390	1	GLTPD2	103	3.19523	0.0412388	1.12765
chr17	4786433	4785285	2	VMO1	104	3.19905	0.0412388	1.16988
chr5	132830898	132822141	2	SHROOM1	633	3.43446	0.0413194	0.625554
chr12	1936574	1929202	2	LINC00940	23	1.80727	0.0416726	0.196018
chr17	28711854	28703197	2	PROCA1	440	2.47374	0.0419717	0.802807
chr5	142770384	143229011	1	ARHGAP26	827	1.273	0.0420326	0.733968
chr1	33431052	33323623	2	PHC2	551	1.3817	0.0420354	0.35041
chr1	161225939	161230744	1	TOMM40L	1723	7.56036	0.0420354	0.377014
chr1	178094141	178484147	1	RASAL2	1870	2.93797	0.0420354	0.219542
chr15	97521811	97370371	2	LINC02254	783	6.61396	0.0420354	0.194677
chr16	28623625	28605196	2	SULT1A1	414	6.68276	0.0420354	0.204283
chr16	73092349	73093774	1	HCCAT5	816	7.46191	0.0420354	0.352012
chr17	1022559	1022476	2	MIR3183	16	1.5348	0.0420354	0.775667
chr2	180692104	180916939	1	SCHLAP1	1106	5.34628	0.0420354	0.0796807
chr22	37560447	37569405	1	CDC42EP1	319	1.92556	0.0420354	0.51109
chr3	49029408	49024325	2	IMPDH2	390	7.38698	0.0420354	0.334096
chr6	44158811	44184402	1	CAPN11	627	6.6044	0.0420354	0.193378
chr7	134127299	134264591	1	LRGUK	908	7.14112	0.0420354	0.281432
chr7	157854529	157866092	1	LOC100506585	1128	4.1286	0.0420354	0.452861
chr8	97868840	98036716	1	MATN2	578	7.37763	0.0420354	0.331924
chr12	12049844	12211084	1	BCL2L14	212	1.29756	0.0420796	0.0456968
chr17	75588058	75626501	1	MYO15B	1238	1.82084	0.0420796	0.47596
chr3	23203020	23591793	1	UBE2E2	152	2.1214	0.0420796	0.651731
chr4	57109762	57205510	1	IGFBP7-AS1	335	1.98575	0.0422817	0.201349
chr19	45079195	45091524	1	GEMIN7	1075	1.68035	0.0423058	1.38444
chr11	130069837	130144811	1	APLP2	1533	1.08066	0.042657	0.86954
chr2	240682906	240676418	2	AQP12B	1552	1.14471	0.042657	0.0983132
chr10	75401906	75279726	2	ZNF503	474	1.46946	0.0427789	0.613432
chr12	131894651	131923167	1	ULK1	1245	1.42009	0.0433896	0.813719
chr7	149466	135853	2	LOC102723672	1	1.61466	0.0440713	0.281271
chr6	31815065	31809619	2	HSPA1L	376	1.01294	0.0443265	1.24857
chr5	140639427	140645408	1	TMCO6	742	1.59055	0.0450179	0.525994
chr1	35059786	35115859	1	ZMYM1	569	1.28824	0.0450502	0.148305
chr1	16352575	16398145	1	SZRD1	267	1.5508	0.0455482	0.769048
chr19	54189938	54194536	1	TSEN34	1477	1.05852	0.0459102	1.07795
chr8	124728429	124550790	2	MTSS1	708	1.24357	0.0469948	0.861691
chr2	219178217	219185479	1	RETREG2	1364	1.56507	0.0471783	1.49818
chr22	37681673	37693478	1	NOL12	326	1.03081	0.0473045	0.805351
chr6	30744554	30743199	2	IER3	309	1.71248	0.0473087	1.37814
chr19	16197578	16245907	1	AP1M1	529	1.55479	0.0474514	0.195628
chr4	140257286	140385726	1	SCOC	732	1.12998	0.0497546	0.183464
chr6	124963039	124909093	2	RNF217-AS1	990	2.08058	0.0498707	0.380147
