# Supplementary material for: CoCUT&Tag maps linked chromatin states at single-molecule, single-cell resolution
Source: bioRxiv. 2026 Apr 29:2026.04.27.721191. Preprint. [Version 1] doi: 10.64898/2026.04.27.721191 (PMC13142410; doi:10.64898/2026.04.27.721191)
Supplement: Supplement 2 [file media-2.xlsx]

## Sheet: Enh_M_3
motif_id	motif_name	log2enr	negLog10P	negLog10Padj
MA0102.4	CEBPA	0.755615	4.66523	1.86658
MA1596.1	ZNF460	0.618066	3.37735	1.18076
MA1587.1	ZNF135	0.604395	3.22033	1.12065
MA1980.1	ZNF418	0.629017	2.55289	0.599333
MA0840.1	Creb5	0.59708	2.45012	0.554556
MA0038.2	GFI1	0.553198	1.98361	0.240845
MA1515.1	KLF2	0.441706	2.0116	0.240845
MA0135.1	Lhx3	0.507094	1.93137	0.238193
MA0833.2	ATF4	0.517034	1.87494	0.206619
MA0493.2	KLF1	0.368232	1.71506	0.115704
MA0525.2	TP63	0.283159	1.66965	0.115704
MA0599.1	KLF5	0.32217	1.64718	0.115704
MA1146.1	NR1H4::RXRA	0.499484	1.65637	0.115704
MA1474.1	CREB3L4	0.504357	1.66964	0.115704
MA1577.1	TLX2	0.432735	1.70698	0.115704
MA1640.1	MEIS2	0.430449	1.64795	0.115704
MA0136.3	Elf5	0.270491	1.59559	0.0869775
MA0467.2	Crx	0.375243	1.56772	0.0709266
MA1508.1	IKZF1	0.220185	1.20155	0.0693396
MA1639.1	MEIS1	0.423073	1.48237	0.0693396
MA0081.2	SPIB	0.252881	1.33941	0.0693396
MA0093.3	USF1	0.382491	1.26002	0.0693396
MA0114.4	HNF4A	0.367131	1.28456	0.0693396
MA0163.1	PLAG1	0.391028	1.21896	0.0693396
MA0164.1	Nr2e3	0.392909	1.37247	0.0693396
MA0468.1	DUX4	0.432971	1.42744	0.0693396
MA0478.1	FOSL2	0.377415	1.34506	0.0693396
MA0488.1	JUN	0.39542	1.27774	0.0693396
MA0528.2	ZNF263	0.331761	1.35259	0.0693396
MA0640.2	ELF3	0.227665	1.1913	0.0693396
MA0660.1	MEF2B	0.443593	1.43893	0.0693396
MA0681.2	PHOX2B	0.322237	1.19833	0.0693396
MA0682.2	PITX1	0.366066	1.52069	0.0693396
MA0694.1	ZBTB7B	0.408811	1.25693	0.0693396
MA0700.2	LHX2	0.366967	1.35479	0.0693396
MA0714.1	PITX3	0.348307	1.19298	0.0693396
MA0746.2	SP3	0.377085	1.27279	0.0693396
MA0788.1	POU3F3	0.327703	1.22114	0.0693396
MA0891.1	GSC2	0.392232	1.23593	0.0693396
MA1107.2	KLF9	0.312986	1.26482	0.0693396
MA1133.1	JUN::JUNB	0.400208	1.22635	0.0693396
MA1496.1	HOXA4	0.383878	1.29948	0.0693396
MA1501.1	HOXB7	0.369828	1.21193	0.0693396
MA1542.1	OSR1	0.439061	1.49038	0.0693396
MA1616.1	Prdm15	0.371595	1.3024	0.0693396
MA1712.1	ZNF454	0.401889	1.28709	0.0693396
MA1985.1	ZNF669	0.374042	1.25681	0.0693396
MA1994.1	Nkx2-1	0.341282	1.19736	0.0693396
MA0712.2	OTX2	0.308757	1.18645	0.069038
MA0885.2	Dlx2	0.346206	1.13924	0.0467381
MA0910.2	HOXD8	0.341797	1.15296	0.0467381
MA1500.1	HOXB6	0.350871	1.14165	0.0467381
MA1516.1	KLF3	0.354603	1.14034	0.0467381
MA1536.1	NR2C2	0.341333	1.1214	0.0345591
MA0687.1	SPIC	0.251756	1.10343	0.0276176
MA1971.1	ZBED2	0.367664	1.10439	0.0276176
MA0605.2	ATF3	0.28913	1.09019	0.0198965
MA0654.1	ISX	0.290747	1.08495	0.0186958
MA0890.1	GBX2	0.302181	1.07608	0.0138265
MA1951.1	FOS	0.314244	1.06505	0.0108926
MA0080.6	Spi1	0.190957	1.00926	0.00863884
MA1718.1	ZNF8	0.305333	1.02224	0.00863884
MA1720.1	ZNF85	0.32822	1.02288	0.00863884
MA1960.1	MGA::EVX1	0.331222	1.03304	0.00863884
MA0027.2	EN1	0.289184	0.978085	0.00225586
MA0146.2	Zfx	0.270441	0.983265	0.00225586
MA0596.1	SREBF2	0.288348	0.987004	0.00225586
MA0659.3	Mafg	0.289632	0.979207	0.00225586
MA1965.1	SP5	0.187382	0.982363	0.00225586
MA0002.2	Runx1	-0.367384	0.00964931	0
MA0014.3	PAX5	0.261117	0.782171	0
MA0029.1	Mecom	-0.300888	0.0449851	0
MA0035.4	GATA1	-0.0849729	0.169627	0
MA0091.1	TAL1::TCF3	-0.383723	0.0239385	0
MA0092.1	Hand1::Tcf3	-0.0715698	0.179778	0
MA0140.2	GATA1::TAL1	-0.442449	0.0135281	0
MA0154.4	EBF1	0.017488	0.296316	0
MA0498.2	MEIS1	-0.326972	0.0339129	0
MA0522.3	TCF3	-0.285662	0.0494467	0
MA0594.2	HOXA9	-0.110006	0.0856762	0
MA0904.2	HOXB5	-0.0514214	0.204526	0
MA0003.4	TFAP2A	0.125298	0.532164	0
MA0004.1	Arnt	-0.173388	0.098447	0
MA0006.1	Ahr::Arnt	0.157898	0.537805	0
MA0007.3	Ar	0.0797583	0.366395	0
MA0009.2	TBXT	-0.0769863	0.109987	0
MA0017.2	NR2F1	0.232605	0.841366	0
MA0018.4	CREB1	0.202691	0.693981	0
MA0024.3	E2F1	-0.170132	0	0
MA0025.2	NFIL3	0.124102	0.500869	0
MA0028.2	ELK1	0.0639064	0.340054	0
MA0030.1	FOXF2	-0.130846	0.132062	0
MA0031.1	FOXD1	0.106462	0.422172	0
MA0032.2	FOXC1	0.0150123	0.30536	0
MA0033.2	FOXL1	-0.0334101	0.22141	0
MA0036.3	GATA2	-0.26335	0.0414662	0
MA0039.4	KLF4	0.201188	0.908358	0
MA0041.2	FOXD3	0.202293	0.913352	0
MA0042.2	FOXI1	0.0526488	0.380093	0
MA0046.2	HNF1A	0.196588	0.624736	0
MA0047.3	FOXA2	0.0620308	0.379866	0
MA0048.2	NHLH1	-0.494336	0.00873265	0
MA0050.3	Irf1	-0.0418275	0.203283	0
MA0051.1	IRF2	-0.288368	0.0478125	0
MA0052.4	MEF2A	0.0390488	0.36566	0
MA0056.2	MZF1	-0.388646	0.020939	0
MA0058.3	MAX	-0.154958	0.109746	0
MA0060.3	NFYA	-0.142472	0.123588	0
MA0062.3	GABPA	0.119807	0.620515	0
MA0063.2	NKX2-5	-0.0507864	0.206676	0
MA0065.2	Pparg::Rxra	0.0845869	0.447406	0
MA0066.1	PPARG	0.24787	0.73941	0
MA0067.2	PAX2	-0.268366	0	0
MA0068.2	PAX4	-0.13117	0.132366	0
MA0069.1	PAX6	-0.274037	0.0523577	0
MA0070.1	PBX1	-0.42777	0.0171507	0
MA0071.1	RORA	0.149502	0.558812	0
MA0072.1	RORA	0.0762724	0.365699	0
MA0073.1	RREB1	0.254532	0.853266	0
MA0074.1	RXRA::VDR	0.0834973	0.371971	0
MA0075.3	PRRX2	0.144291	0.546518	0
MA0076.2	ELK4	0.108729	0.474628	0
MA0077.1	SOX9	0.258825	0.866746	0
MA0078.2	Sox17	0.0396164	0.337699	0
MA0079.5	SP1	-0.0612994	0.195117	0
MA0083.3	SRF	-0.146768	0	0
MA0084.1	SRY	0.0304452	0.329628	0
MA0087.2	Sox5	-0.0590887	0.197131	0
MA0088.2	ZNF143	0.14578	0.552745	0
MA0089.2	MAFG::NFE2L1	-0.0635671	0.189747	0
MA0090.3	TEAD1	-0.035828	0.224429	0
MA0095.3	Yy1	0.20122	0.772778	0
MA0099.3	FOS::JUN	0.0618938	0.373725	0
MA0100.3	MYB	-0.216097	0.0655009	0
MA0101.1	REL	-0.0212306	0.240852	0
MA0103.3	ZEB1	-0.203975	0.0587055	0
MA0105.4	NFKB1	0.022166	0.23752	0
MA0106.3	TP53	0.0854153	0.37847	0
MA0107.1	RELA	-0.00381601	0.260615	0
MA0111.1	Spz1	-0.149678	0.114265	0
MA0112.3	ESR1	0.0798464	0.393073	0
MA0113.3	NR3C1	0.156182	0.592305	0
MA0115.1	NR1H2::RXRA	-0.161862	0	0
MA0117.2	Mafb	0.0754924	0.405882	0
MA0119.1	NFIC::TLX1	0.107806	0.42451	0
MA0122.3	Nkx3-2	0.00726627	0.282304	0
MA0124.2	Nkx3-1	-0.106876	0.149456	0
MA0125.1	Nobox	0.104565	0.445372	0
MA0131.2	HINFP	-0.177733	0.0734884	0
MA0132.2	PDX1	0.23517	0.87878	0
MA0137.3	STAT1	-0.239328	0.0665966	0
MA0138.2	REST	0.131378	0.474037	0
MA0139.1	CTCF	0.183426	0.583368	0
MA0141.3	ESRRB	0.223472	0.666959	0
MA0142.1	Pou5f1::Sox2	-0.283619	0.044092	0
MA0143.4	SOX2	-0.148514	0.110414	0
MA0144.2	STAT3	-0.0692263	0.181706	0
MA0145.2	Tfcp2l1	-0.312441	0.0381188	0
MA0149.1	EWSR1-FLI1	0.192919	0.651753	0
MA0150.2	Nfe2l2	-0.0184828	0.24421	0
MA0151.1	Arid3a	-0.0206051	0.242037	0
MA0152.2	Nfatc2	-0.189099	0.072737	0
MA0155.1	INSM1	-0.0170494	0.247266	0
MA0157.3	Foxo3	-0.0405077	0.217529	0
MA0158.2	HOXA5	0.182135	0.62057	0
MA0159.1	RARA::RXRA	-0.48697	0.0103898	0
MA0160.2	NR4A2	-0.00606142	0.265144	0
MA0161.2	NFIC	-0.113161	0.146439	0
MA0162.4	EGR1	0.039091	0.326295	0
MA0258.2	ESR2	0.0915875	0.420511	0
MA0259.1	ARNT::HIF1A	0.297113	0.879099	0
MA0442.2	SOX10	-0.0617967	0.182568	0
MA0461.2	Atoh1	-0.818839	0.000319251	0
MA0462.2	BATF::JUN	0.175651	0.641334	0
MA0463.2	BCL6	-0.189425	0.0855519	0
MA0465.2	CDX2	0.166614	0.658851	0
MA0466.3	CEBPB	0.00240393	0.2021	0
MA0469.3	E2F3	-0.0114855	0	0
MA0470.2	E2F4	0.0263909	0.245919	0
MA0471.2	E2F6	0.0198581	0.30494	0
MA0472.2	EGR2	-0.272777	0.0249205	0
MA0473.3	ELF1	0.136026	0.665489	0
MA0476.1	FOS	0.0219471	0.304205	0
MA0477.2	FOSL1	0.0562897	0.359795	0
MA0479.1	FOXH1	0.259846	0.859684	0
MA0480.2	Foxo1	-0.00706964	0.260306	0
MA0483.1	Gfi1B	0.109116	0.500109	0
MA0485.2	HOXC9	0.226026	0.67382	0
MA0486.2	HSF1	-0.153235	0.086303	0
MA0494.1	Nr1h3::Rxra	-0.323343	0.0359496	0
MA0495.3	MAFF	-0.0852191	0.168832	0
MA0496.3	MAFK	0.0955416	0.45848	0
MA0497.1	MEF2C	0.137225	0.627052	0
MA0499.2	MYOD1	-0.481299	0.00664749	0
MA0500.2	MYOG	-0.56468	0.00330529	0
MA0501.1	MAF::NFE2	-0.072782	0.182096	0
MA0502.2	NFYB	-0.390392	0.0230764	0
MA0504.1	NR2C2	0.278349	0.865202	0
MA0505.2	Nr5A2	0.0210244	0.303793	0
MA0506.2	Nrf1	0.150188	0.506017	0
MA0507.2	POU2F2	-0.000127276	0.254454	0
MA0508.3	PRDM1	0.129617	0.577465	0
MA0509.3	RFX1	-0.0710212	0	0
MA0511.2	RUNX2	-0.18836	0.0893728	0
MA0512.2	Rxra	-0.0301146	0.156823	0
MA0515.1	Sox6	0.138463	0.598151	0
MA0516.3	SP2	-0.0533694	0.202933	0
MA0517.1	STAT1::STAT2	0.00935421	0.295216	0
MA0518.1	Stat4	0.146248	0.580879	0
MA0519.1	Stat5a::Stat5b	0.0569389	0.372179	0
MA0520.1	Stat6	-0.370767	0.0235258	0
MA0521.2	Tcf12	-0.263317	0.045294	0
MA0523.1	TCF7L2	-0.150856	0.108576	0
MA0524.2	TFAP2C	-0.175594	0.101196	0
MA0527.1	ZBTB33	-0.230902	0	0
MA0591.1	Bach1::Mafk	0.0206543	0.28394	0
MA0592.3	ESRRA	-0.416829	0.016312	0
MA0593.1	FOXP2	-0.0359624	0.22224	0
MA0595.1	SREBF1	0.145799	0.55501	0
MA0597.2	THAP1	-0.369278	0.0172842	0
MA0601.1	Arid3b	-0.0920498	0.151663	0
MA0602.1	Arid5a	0.0161173	0.298884	0
MA0604.1	Atf1	-0.23954	0.0572502	0
MA0606.2	Nfat5	0.000748471	0.280154	0
MA0607.2	BHLHA15	-0.480052	0.00444471	0
MA0608.1	Creb3l2	-0.166345	0.091272	0
MA0609.2	CREM	-0.0689049	0.171043	0
MA0610.1	DMRT3	0.0582244	0.36503	0
MA0611.2	Dux	-0.0502043	0.194731	0
MA0615.1	Gmeb1	-0.224704	0	0
MA0616.2	HES2	0.189678	0.585535	0
MA0618.1	LBX1	-0.24678	0.0599472	0
MA0623.2	NEUROG1	-0.42842	0.0069722	0
MA0624.2	Nfatc1	-0.0790877	0.160576	0
MA0625.2	NFATC3	-0.261781	0.0433215	0
MA0626.1	Npas2	-0.285138	0.0497935	0
MA0627.2	POU2F3	-0.386471	0.0169535	0
MA0628.1	POU6F1	0.147759	0.507584	0
MA0629.1	Rhox11	-0.139495	0.1262	0
MA0630.1	SHOX	0.304254	0.915255	0
MA0631.1	Six3	0.0142675	0.275848	0
MA0632.2	TCFL5	-0.0376781	0.193534	0
MA0633.2	Twist2	-0.365825	0.0170326	0
MA0634.1	ALX3	0.19772	0.646175	0
MA0635.1	BARHL2	-0.128614	0.134228	0
MA0638.1	CREB3	0.149087	0.519828	0
MA0639.1	DBP	0.0890388	0.386404	0
MA0641.1	ELF4	-0.0622607	0.186553	0
MA0642.2	EN2	0.119863	0.476198	0
MA0643.1	Esrrg	-0.243154	0.0649169	0
MA0645.1	ETV6	0.0125454	0.29587	0
MA0646.1	GCM1	-0.193493	0.0835122	0
MA0647.1	GRHL1	-0.0395785	0.205573	0
MA0648.1	GSC	0.231869	0.741911	0
MA0649.1	HEY2	0.192487	0.592127	0
MA0650.3	Hoxa13	-0.20134	0.075022	0
MA0652.1	IRF8	-0.197345	0.0445077	0
MA0657.1	KLF13	-0.184671	0	0
MA0658.1	LHX6	-0.184517	0.096497	0
MA0661.1	MEOX1	-0.111081	0.148277	0
MA0662.1	MIXL1	0.258998	0.800295	0
MA0664.1	MLXIPL	-0.0572318	0.182059	0
MA0665.1	MSC	-0.322024	0.0384952	0
MA0666.2	MSX1	0.248424	0.925622	0
MA0667.1	MYF6	-0.189356	0.0930831	0
MA0668.2	Neurod2	-0.758227	0.000408718	0
MA0669.1	NEUROG2	-0.391721	0.0156908	0
MA0670.1	NFIA	0.054046	0.379899	0
MA0671.1	NFIX	0.164633	0.612514	0
MA0672.1	NKX2-3	0.21692	0.799549	0
MA0673.1	NKX2-8	0.143062	0.562876	0
MA0674.1	NKX6-1	0.0926843	0.437585	0
MA0676.1	Nr2e1	0.216168	0.831169	0
MA0679.2	ONECUT1	-0.19447	0.0879166	0
MA0680.2	Pax7	0.238468	0.777114	0
MA0683.1	POU4F2	0.270049	0.805015	0
MA0684.2	RUNX3	0.0738924	0.425187	0
MA0686.1	SPDEF	0.0222743	0.274865	0
MA0688.1	TBX2	-0.265082	0.0497869	0
MA0689.1	TBX20	-0.206617	0.0829919	0
MA0690.2	TBX21	-0.11835	0.141631	0
MA0691.1	TFAP4	-0.21068	0.0820018	0
MA0692.1	TFEB	0.195354	0.633843	0
MA0693.3	Vdr	0.0154336	0.30135	0
MA0696.1	ZIC1	-0.1986	0.0441016	0
MA0697.2	Zic3	-0.549244	0.00326878	0
MA0698.1	ZBTB18	-0.369028	0.0263614	0
MA0699.1	LBX2	0.24063	0.734519	0
MA0702.2	LMX1A	0.189627	0.619974	0
MA0703.2	LMX1B	0.139324	0.490642	0
MA0704.1	Lhx4	0.189627	0.619974	0
MA0706.1	MEOX2	-0.0910034	0.165248	0
MA0707.2	MNX1	0.0453348	0.342886	0
MA0710.1	NOTO	-0.112994	0.142164	0
MA0711.1	OTX1	0.167284	0.619336	0
MA0713.1	PHOX2A	-0.164486	0.104822	0
MA0715.1	PROP1	-0.0509238	0.20561	0
MA0719.1	RHOXF1	0.191343	0.617837	0
MA0722.1	VAX1	-0.0284242	0.229685	0
MA0723.2	VAX2	0.000513084	0.251278	0
MA0724.1	VENTX	0.136855	0.49831	0
MA0725.1	VSX1	-0.0284242	0.229685	0
MA0728.1	Nr2F6	0.304903	0.951611	0
MA0729.1	RARA	-0.0505956	0	0
MA0730.1	RARA	-0.213691	0	0
MA0731.1	BCL6B	-0.0188156	0	0
MA0732.1	EGR3	-0.055613	0.12904	0
MA0733.1	EGR4	-0.186763	0.0909561	0
MA0734.3	Gli2	-0.14172	0.123839	0
MA0735.1	GLIS1	-0.00133465	0	0
MA0736.1	GLIS2	-0.169404	0.0550193	0
MA0738.1	HIC2	-0.283091	0.0430284	0
MA0741.1	KLF16	-0.0342274	0.226387	0
MA0742.2	KLF12	0.0761754	0.381991	0
MA0743.2	SCRT1	-0.00170301	0.264496	0
MA0745.2	SNAI2	-0.0652027	0.189415	0
MA0747.1	SP8	0.145185	0.568429	0
MA0748.2	YY2	-0.122381	0.105405	0
MA0749.1	ZBED1	-0.0105336	0	0
MA0750.2	ZBTB7A	0.162014	0.589146	0
MA0752.1	ZNF410	-0.0352788	0	0
MA0753.2	ZNF740	-0.446096	0.0147537	0
MA0754.2	CUX1	-0.315992	0.0279644	0
MA0756.2	ONECUT2	0.0499294	0.318607	0
MA0758.1	E2F7	-0.0186326	0	0
MA0760.1	ERF	-0.285502	0.04997	0
MA0761.2	ETV1	0.11916	0.626191	0
MA0762.1	ETV2	-0.14789	0.120162	0
MA0763.1	ETV3	0.165791	0.545096	0
MA0766.2	GATA5	-0.118846	0.134937	0
MA0768.2	Lef1	-0.126088	0.127448	0
MA0772.1	IRF7	-0.199382	0.0869841	0
MA0774.1	MEIS2	-0.187952	0.0857489	0
MA0775.1	MEIS3	-0.00852387	0.261526	0
MA0776.1	MYBL1	-0.0532975	0.131233	0
MA0777.1	MYBL2	0.0208742	0.234803	0
MA0778.1	NFKB2	0.0598793	0.333788	0
MA0779.1	PAX1	0.000304813	0.199154	0
MA0782.2	PKNOX1	-0.0911485	0.162805	0
MA0783.1	PKNOX2	0.078408	0.362471	0
MA0784.2	POU1F1	0.0415578	0.306463	0
MA0793.1	POU6F2	-0.0838464	0.171868	0
MA0794.1	PROX1	0.14	0.495806	0
MA0795.1	SMAD3	-0.193867	0.0457496	0
MA0799.2	RFX4	-0.0773973	0	0
MA0803.1	TBX15	-0.0248397	0.238595	0
MA0807.1	TBX5	-0.175968	0.0946798	0
MA0808.1	TEAD3	0.10914	0.468684	0
MA0812.1	TFAP2B	-0.182172	0.0978431	0
MA0813.1	TFAP2B	0.145257	0.494838	0
MA0814.2	TFAP2C	0.237881	0.878546	0
MA0819.2	CLOCK	-0.263941	0.0580081	0
MA0820.1	FIGLA	-0.367058	0.014352	0
MA0823.1	HEY1	-0.0768936	0.163859	0
MA0825.1	MNT	-0.139172	0.120229	0
MA0828.2	SREBF2	-0.137029	0	0
MA0829.2	SREBF1	0.0066088	0.272446	0
MA0830.2	TCF4	-0.165962	0.0949127	0
MA0832.1	Tcf21	-0.0960928	0.138958	0
MA0834.1	ATF7	0.199379	0.796204	0
MA0838.1	CEBPG	0.321203	0.945893	0
MA0839.1	CREB3L1	0.146662	0.513148	0
MA0841.1	NFE2	0.188101	0.588495	0
MA0842.2	NRL	0.084555	0.387619	0
MA0843.1	TEF	0.154103	0.507278	0
MA0844.1	XBP1	0.177962	0.602951	0
MA0847.3	FOXD2	0.125277	0.524146	0
MA0849.1	FOXO6	-0.0157294	0.251518	0
MA0850.1	FOXP3	0.0425237	0.341416	0
MA0853.1	Alx4	0.286367	0.839454	0
MA0854.1	Alx1	0.228838	0.686737	0
MA0857.1	Rarb	-0.0538431	0.130791	0
MA0858.1	Rarb	-0.113923	0	0
MA0859.1	Rarg	-0.0933548	0.0971456	0
MA0860.1	Rarg	-0.0866917	0	0
MA0861.1	TP73	0.113696	0.427126	0
MA0862.1	GMEB2	-0.30906	0	0
MA0863.1	MTF1	-0.0863615	0.102336	0
MA0865.2	E2F8	-0.0874377	0.145961	0
MA0866.1	SOX21	0.0482333	0.295604	0
MA0867.2	SOX4	0.151497	0.700562	0
MA0868.2	SOX8	-0.141338	0.114723	0
MA0870.1	Sox1	-0.0227371	0.165854	0
MA0871.2	TFEC	-0.0451953	0.194098	0
MA0873.1	HOXD12	-0.332668	0.0247182	0
MA0875.1	BARX1	0.134348	0.514997	0
MA0876.1	BSX	0.0674809	0.37243	0
MA0877.3	BARHL1	-0.247487	0.0647059	0
MA0878.3	CDX1	-0.311047	0.0411838	0
MA0879.2	DLX1	0.22534	0.724022	0
MA0880.1	Dlx3	0.0204901	0.297266	0
MA0883.1	Dmbx1	-0.0894593	0.166684	0
MA0884.2	DUXA	0.203258	0.619722	0
MA0886.1	EMX2	0.0920729	0.415376	0
MA0887.1	EVX1	0.0034987	0.264582	0
MA0892.1	GSX1	0.0593257	0.335942	0
MA0893.2	GSX2	0.0190651	0.29882	0
MA0894.1	HESX1	0.182533	0.67335	0
MA0895.1	HMBOX1	-0.555679	0.00557757	0
MA0896.1	Hmx1	0.103169	0.422645	0
MA0899.1	HOXA10	-0.312045	0.0291269	0
MA0900.2	HOXA2	0.153943	0.585092	0
MA0901.2	HOXB13	0.0443583	0.359963	0
MA0903.1	HOXB3	0.297136	0.933689	0
MA0905.1	HOXC10	-0.19562	0.0882537	0
MA0907.1	HOXC13	0.0705789	0.359455	0
MA0909.3	Hoxd13	-0.284412	0.0413165	0
MA0912.2	HOXD3	0.135534	0.504382	0
MA0913.2	HOXD9	-0.25597	0.0521602	0
MA0914.1	ISL2	0.144389	0.527713	0
MA1099.2	HES1	0.101183	0.405029	0
MA1100.2	ASCL1	-0.189888	0.0818144	0
MA1101.2	BACH2	0.196575	0.603809	0
MA1102.2	CTCFL	0.00972323	0.28195	0
MA1104.2	GATA6	-0.200896	0.0725418	0
MA1105.2	GRHL2	0.0488486	0.350634	0
MA1106.1	HIF1A	0.108858	0.420828	0
MA1108.2	MXI1	0.0356467	0.348868	0
MA1110.2	Nr1H4	0.0874754	0.469947	0
MA1111.1	NR2F2	0.17792	0.63477	0
MA1112.2	NR4A1	0.0657168	0.390961	0
MA1114.1	PBX3	-0.144788	0.116892	0
MA1116.1	RBPJ	-0.110126	0.121344	0
MA1117.1	RELB	-0.483184	0.0106981	0
MA1118.1	SIX1	0.0510887	0.345404	0
MA1122.1	TFDP1	-0.519181	0.00312317	0
MA1123.2	TWIST1	-0.830738	0.000117076	0
MA1124.1	ZNF24	0.0549764	0.342901	0
MA1125.1	ZNF384	0.186813	0.971418	0
MA1126.1	FOS::JUN	0.293448	0.874816	0
MA1128.1	FOSL1::JUN	0.047853	0.349049	0
MA1132.1	JUN::JUNB	0.159728	0.577969	0
MA1142.1	FOSL1::JUND	0.286072	0.955235	0
MA1143.1	FOSL1::JUND	0.327973	0.967676	0
MA1145.1	FOSL2::JUND	0.225468	0.672289	0
MA1148.1	PPARA::RXRA	0.158596	0.569866	0
MA1149.1	RARA::RXRG	-0.345664	0.0322436	0
MA1150.1	RORB	0.0833338	0.402482	0
MA1151.1	RORC	-0.0534824	0.203687	0
MA1152.1	SOX15	0.0401075	0.372573	0
MA1153.1	Smad4	-0.404762	0.014116	0
MA1154.1	ZNF282	-0.0330613	0.183845	0
MA1155.1	ZSCAN4	-0.347372	0	0
MA1418.1	IRF3	-0.191936	0.0779307	0
MA1420.1	IRF5	-0.504215	0.00775617	0
MA1421.1	TCF7L1	0.0335858	0.311036	0
MA1464.1	ARNT2	-0.076241	0.164447	0
MA1466.1	ATF6	0.0531222	0.308178	0
MA1468.1	ATOH7	-0.316373	0.0379185	0
MA1470.1	BACH2	-0.0471843	0	0
MA1471.1	BARX2	0.095229	0.466719	0
MA1473.1	CDX4	-0.440703	0.0148698	0
MA1475.1	CREB3L4	0.00915871	0.249877	0
MA1478.1	DMRTA2	0.199492	0.692416	0
MA1479.1	DMRTC2	0.0701192	0.381509	0
MA1480.1	DPRX	-0.142643	0.123868	0
MA1481.1	DRGX	0.262488	0.921307	0
MA1484.1	ETS2	-0.183958	0.0967649	0
MA1485.1	FERD3L	0.0718388	0.35022	0
MA1491.2	GLI3	0.0657928	0.344601	0
MA1493.1	HES6	0.275361	0.810749	0
MA1494.1	HNF4A	-0.0788165	0.108549	0
MA1495.1	HOXA1	0.103861	0.414554	0
MA1497.1	HOXA6	0.15547	0.512849	0
MA1498.2	HOXA7	-0.0918568	0.150887	0
MA1499.1	HOXB4	0.237403	0.896199	0
MA1505.1	HOXC8	0.30755	0.902795	0
MA1509.1	IRF6	-0.111881	0.112592	0
MA1513.1	KLF15	0.0692048	0.351354	0
MA1514.1	KLF17	0.01056	0.277598	0
MA1518.2	Lhx1	-0.315196	0.0376065	0
MA1519.1	LHX5	0.0646814	0.382884	0
MA1520.1	MAF	0.0250016	0.295004	0
MA1522.1	MAZ	-0.236494	0.0669835	0
MA1523.1	MSANTD3	0.106201	0.458949	0
MA1524.2	Msgn1	-0.223722	0.0754031	0
MA1527.1	NFIC	-0.0214823	0.211733	0
MA1530.1	NKX6-3	-0.0549724	0.201201	0
MA1531.1	NR1D1	-0.0778946	0.139354	0
MA1532.2	NR1D2	0.08809	0.384684	0
MA1533.1	NR1I2	-0.211179	0.0748153	0
MA1534.1	NR1I3	0.182101	0.665248	0
MA1535.1	NR2C1	0.0966373	0.496874	0
MA1538.1	NR2F1	0.24373	0.774294	0
MA1540.2	NR5A1	-0.11434	0.141961	0
MA1541.1	NR6A1	0.147547	0.511488	0
MA1544.1	OVOL1	-0.139808	0	0
MA1545.1	OVOL2	-0.310462	0	0
MA1546.1	PAX3	-0.47984	0	0
MA1547.2	PITX2	0.24988	0.920213	0
MA1548.1	PLAGL2	0.162593	0.547771	0
MA1549.1	POU6F1	-0.140927	0.122815	0
MA1552.1	RARB	0.0560891	0.324767	0
MA1554.1	RFX7	-0.000474269	0.263264	0
MA1556.1	RXRG	-0.0816264	0.136305	0
MA1558.1	SNAI1	-0.393609	0.0133714	0
MA1559.1	SNAI3	-0.312827	0.0346428	0
MA1560.1	SOHLH2	-0.112175	0.126444	0
MA1561.1	SOX12	-0.00796354	0.248151	0
MA1562.1	SOX14	-0.0692652	0.184219	0
MA1563.2	SOX18	0.234197	0.884905	0
MA1565.1	TBX18	-0.0831963	0.166074	0
MA1569.1	TFAP2E	-0.182458	0.0968764	0
MA1570.1	TFAP4	-0.461665	0.0107046	0
MA1571.1	TGIF2LX	-0.104098	0.146153	0
MA1573.2	Thap11	0.107046	0.417633	0
MA1575.1	THRB	0.0736528	0.351734	0
MA1576.1	THRB	-0.0631705	0.153029	0
MA1578.1	VEZF1	-0.131667	0.132019	0
MA1579.1	ZBTB26	-0.021909	0.242309	0
MA1580.1	ZBTB32	0.116014	0.449482	0
MA1581.1	ZBTB6	0.211817	0.791352	0
MA1583.1	ZFP57	0.00669834	0.234613	0
MA1585.1	ZKSCAN1	-0.124837	0.136475	0
MA1588.1	ZNF136	-0.228352	0.0671	0
MA1589.1	ZNF140	-0.120923	0.10618	0
MA1592.1	ZNF274	-0.277431	0.0443771	0
MA1593.1	ZNF317	-0.221245	0.062815	0
MA1594.1	ZNF382	-0.146051	0	0
MA1597.1	ZNF528	0.297655	0.893721	0
MA1599.1	ZNF682	-0.15936	0.112308	0
MA1600.1	ZNF684	-0.371023	0.0113086	0
MA1601.2	ZNF75D	0.0474647	0.328971	0
MA1602.1	ZSCAN29	-0.125901	0.102864	0
MA1603.1	Dmrt1	0.199677	0.65745	0
MA1604.1	Ebf2	-0.13235	0.12868	0
MA1608.1	Isl1	-0.158314	0.113039	0
MA1615.1	Plagl1	-0.204613	0.0745614	0
MA1618.1	Ptf1a	-0.426314	0.00993231	0
MA1620.1	Ptf1A	-0.338822	0.0234577	0
MA1623.1	Stat2	0.0359988	0.376197	0
MA1624.1	Stat5a	-0.0690594	0.185185	0
MA1625.1	Stat5b	-0.042334	0.216313	0
MA1627.1	Wt1	-0.102251	0.149285	0
MA1628.1	Zic1::Zic2	-0.781996	0.000400187	0
MA1629.1	Zic2	-0.910336	4.09961e-05	0
MA1630.2	ZNF281	-0.145805	0.120784	0
MA1632.1	ATF2	0.238394	0.751747	0
MA1635.1	BHLHE22	-0.360816	0.017939	0
MA1638.1	HAND2	-0.310984	0.0204192	0
MA1643.1	NFIB	-0.441805	0.0130585	0
MA1645.1	NKX2-2	-0.27966	0.0430076	0
MA1646.1	OSR2	0.000745448	0.277081	0
MA1647.2	Prdm4	0.0620469	0.356144	0
MA1649.1	ZBTB12	-0.201295	0.0859177	0
MA1650.1	ZBTB14	-0.14683	0.102911	0
MA1651.1	ZFP42	0.0904275	0.394565	0
MA1652.1	ZKSCAN5	-0.0119527	0.257403	0
MA1653.1	ZNF148	-0.0748835	0.176864	0
MA1654.1	ZNF16	0.150665	0.523205	0
MA1655.1	ZNF341	-0.25296	0.0560364	0
MA1656.1	ZNF449	0.248523	0.825141	0
MA1657.1	ZNF652	-0.255534	0.0574082	0
MA1684.1	Foxn1	-0.296267	0.0323348	0
MA1708.1	ETV7	0.0881134	0.479737	0
MA1709.1	ZIM3	-0.142261	0.111474	0
MA1710.1	ZNF257	0.130186	0.622534	0
MA1711.1	ZNF343	-0.00477359	0.218561	0
MA1713.1	ZNF610	-0.183912	0.0819263	0
MA1714.1	ZNF675	0.116992	0.447997	0
MA1715.1	ZNF707	0.173666	0.550086	0
MA1717.1	ZNF784	-0.0792517	0.167199	0
MA1719.1	ZNF816	0.10468	0.422428	0
MA1721.1	ZNF93	-0.586594	0.00166441	0
MA1722.1	ZSCAN31	-0.0604972	0	0
MA1723.1	PRDM9	0.022292	0.317178	0
MA1724.1	Rfx6	0.300467	0.955356	0
MA1725.1	ZNF189	0.0842337	0.431087	0
MA1726.1	ZNF331	0.0870406	0.420823	0
MA1727.1	ZNF417	-0.137785	0.0953719	0
MA1728.1	ZNF549	0.0132378	0.297099	0
MA1729.1	ZNF680	-0.0682165	0.187987	0
MA1730.1	ZNF708	-0.148661	0.119572	0
MA1731.1	ZNF768	0.169638	0.637467	0
MA1928.1	BNC2	0.0982687	0.442738	0
MA1931.1	ELK1::HOXA1	-0.0263926	0.205763	0
MA1932.1	ELK1::HOXB13	0.112175	0.429067	0
MA1933.1	ELK1::SREBF2	0.159496	0.547557	0
MA1934.1	ERF::FIGLA	-0.0999128	0.13586	0
MA1935.1	ERF::FOXI1	-0.0558064	0.189229	0
MA1936.1	ERF::FOXO1	-0.121052	0.129624	0
MA1937.1	ERF::HOXB13	0.0887083	0.409445	0
MA1938.1	ERF::NHLH1	-0.0867946	0.132022	0
MA1939.1	ERF::SREBF2	-0.174184	0	0
MA1940.1	ETV2::DRGX	-0.350634	0.0306266	0
MA1941.1	ETV2::FIGLA	-0.513645	0.00790301	0
MA1942.1	ETV2::FOXI1	-0.112344	0.133001	0
MA1943.1	ETV2::HOXB13	0.00457895	0.251273	0
MA1946.1	ETV5::FOXI1	-0.0806744	0.173472	0
MA1947.1	ETV5::FOXO1	-0.157468	0.0996847	0
MA1948.1	ETV5::HOXA2	-0.290251	0.0469133	0
MA1949.1	FLI1::DRGX	-0.509375	0.00819405	0
MA1952.1	FOXJ2::ELF1	-0.0195576	0.244245	0
MA1953.1	FOXO1::ELF1	0.0875732	0.451801	0
MA1955.1	FOXO1::ELK3	0.0259533	0.311602	0
MA1956.1	FOXO1::FLI1	0.0526421	0.341548	0
MA1957.1	HOXB2::ELK1	-0.238263	0.0487949	0
MA1958.1	HOXD12::ELK1	0.29236	0.964708	0
MA1961.1	PATZ1	-0.132729	0.126433	0
MA1962.1	POU2F1::SOX2	0.0604939	0.337834	0
MA1963.1	SATB1	-0.140324	0.125394	0
MA1964.1	SMAD2	-0.0224336	0.241624	0
MA1966.1	TFAP4::ETV1	-0.070218	0.18542	0
MA1967.1	TFAP4::FLI1	0.0612861	0.329845	0
MA1968.1	TFCP2	-0.0730208	0.172675	0
MA1969.1	THRA	-0.0646276	0.188776	0
MA1972.1	ZFP14	0.228284	0.818452	0
MA1973.1	ZKSCAN3	-0.131602	0.1255	0
MA1974.1	ZNF211	-0.0575588	0.193985	0
MA1975.1	ZNF214	0.2003	0.645937	0
MA1976.1	ZNF320	-0.197645	0.0885335	0
MA1977.1	ZNF324	-0.288701	0.0489744	0
MA1978.1	ZNF354A	0.00675976	0.293299	0
MA1979.1	ZNF416	-0.0565934	0.198418	0
MA1981.1	ZNF530	-0.391707	0.0218959	0
MA1982.1	ZNF574	0.162527	0.53034	0
MA1983.1	ZNF582	-0.424763	0	0
MA1984.1	ZNF667	-0.300392	0.0428894	0
MA1986.1	ZNF692	-0.000669285	0.272615	0
MA1987.1	ZNF701	0.197687	0.687638	0
MA1989.1	Bcl11B	-0.34716	0.0162189	0
MA1991.1	Hnf1A	-0.00997741	0.259335	0
MA1992.1	Ikzf3	0.15136	0.738554	0
MA1995.1	Npas4	-0.0368468	0.148884	0
MA1996.1	Nr1H2	0.136833	0.607413	0
MA1998.1	Prdm14	0.282742	0.899611	0
MA1999.1	Prdm5	-0.0859572	0.164009	0
MA2002.1	Zfp335	0.0994409	0.495116	0
MA0130.1	ZNF354C	NA	NA	NA

## Sheet: Enh_M_2
motif_id	motif_name	log2enr	negLog10P	negLog10Padj
MA0099.3	FOS::JUN	0.561078	4.35491	1.78781
MA0496.3	MAFK	0.489848	4.41421	1.78781
MA1128.1	FOSL1::JUN	0.568944	4.48746	1.78781
MA0659.3	Mafg	0.516631	3.80572	1.55113
MA0838.1	CEBPG	0.776565	3.84637	1.55113
MA0476.1	FOS	0.526188	3.69186	1.49527
MA1587.1	ZNF135	0.409818	3.19538	1.13709
MA0017.2	NR2F1	0.399354	2.97343	1.04531
MA0477.2	FOSL1	0.467111	2.93677	1.04121
MA0478.1	FOSL2	0.442954	2.79096	1.0135
MA0687.1	SPIC	0.327993	2.80995	1.0135
MA1132.1	JUN::JUNB	0.459675	2.84555	1.0135
MA1142.1	FOSL1::JUND	0.451654	2.67765	0.92039
MA0670.1	NFIA	0.333522	2.53314	0.910583
MA1712.1	ZNF454	0.468744	2.54573	0.910583
MA1928.1	BNC2	0.420292	2.5904	0.910583
MA0102.4	CEBPA	0.401484	2.48931	0.880994
MA0462.2	BATF::JUN	0.391599	2.44244	0.866835
MA0833.2	ATF4	0.493473	2.44076	0.866835
MA0472.2	EGR2	0.629853	2.41789	0.862275
MA1535.1	NR2C1	0.277469	2.34102	0.821124
MA0639.1	DBP	0.570418	2.28706	0.778445
MA1485.1	FERD3L	0.588077	2.26918	0.77156
MA0604.1	Atf1	0.554686	2.22755	0.740657
MA0089.2	MAFG::NFE2L1	0.465636	2.05677	0.624851
MA0122.3	Nkx3-2	0.386216	2.04507	0.624851
MA0671.1	NFIX	0.346094	2.06377	0.624851
MA0124.2	Nkx3-1	0.361103	1.92135	0.562034
MA1101.2	BACH2	0.503182	1.8015	0.482691
MA0071.1	RORA	0.32211	1.76885	0.468513
MA1966.1	TFAP4::ETV1	0.364809	1.74844	0.461675
MA1110.2	Nr1H4	0.227616	1.71644	0.436305
MA0080.6	Spi1	0.180433	1.70747	0.433861
MA1588.1	ZNF136	0.447002	1.64406	0.407703
MA0150.2	Nfe2l2	0.341319	1.62205	0.395232
MA0649.1	HEY2	0.428868	1.57786	0.381267
MA1935.1	ERF::FOXI1	0.210605	1.56671	0.37551
MA0525.2	TP63	0.348858	1.54419	0.358324
MA0495.3	MAFF	0.295378	1.52783	0.357541
MA0596.1	SREBF2	0.284535	1.5278	0.357541
MA1146.1	NR1H4::RXRA	0.394	1.51058	0.350415
MA0038.2	GFI1	0.366758	1.44963	0.340589
MA0483.1	Gfi1B	0.236912	1.44337	0.340589
MA0857.1	Rarb	0.460618	1.46262	0.340589
MA1599.1	ZNF682	0.318484	1.45187	0.340589
MA1946.1	ETV5::FOXI1	0.26926	1.44027	0.340589
MA1996.1	Nr1H2	0.202664	1.43452	0.339159
MA0688.1	TBX2	0.257248	1.37539	0.334553
MA0842.2	NRL	0.351923	1.37944	0.334553
MA1596.1	ZNF460	0.23108	1.39366	0.334553
MA1625.1	Stat5b	0.258555	1.37393	0.334553
MA1999.1	Prdm5	0.225803	1.39582	0.334553
MA0009.2	TBXT	0.42973	1.32682	0.313495
MA1941.1	ETV2::FIGLA	0.315553	1.3196	0.309825
MA0073.1	RREB1	0.260004	1.30555	0.299582
MA0466.3	CEBPB	0.398669	1.28481	0.29586
MA0728.1	Nr2F6	0.407701	1.25837	0.290097
MA0905.1	HOXC10	0.293917	1.25306	0.290097
MA0509.3	RFX1	0.347556	1.23032	0.283905
MA1111.1	NR2F2	0.241823	1.23013	0.283905
MA0162.4	EGR1	0.256944	1.21313	0.277798
MA0615.1	Gmeb1	0.3854	1.16362	0.26534
MA0595.1	SREBF1	0.222023	1.15882	0.263256
MA1932.1	ELK1::HOXB13	0.383323	1.14777	0.254915
MA0485.2	HOXC9	0.350121	1.13992	0.253631
MA0029.1	Mecom	0.28961	1.1196	0.242634
MA0803.1	TBX15	0.202662	1.12473	0.242634
MA0859.1	Rarg	0.372167	1.1067	0.240015
MA1575.1	THRB	0.365961	1.10983	0.240015
MA0259.1	ARNT::HIF1A	0.292654	1.0986	0.237541
MA1546.1	PAX3	0.362311	1.09667	0.237541
MA1727.1	ZNF417	0.354269	1.09171	0.23507
MA0002.2	Runx1	0.149219	1.08655	0.233243
MA0843.1	TEF	0.349407	1.08495	0.233243
MA0072.1	RORA	0.318582	1.06469	0.225082
MA1151.1	RORC	0.236009	1.06712	0.225082
MA1478.1	DMRTA2	0.235493	1.0649	0.225082
MA0025.2	NFIL3	0.235627	1.05649	0.219259
MA0117.2	Mafb	0.202104	1.04416	0.216988
MA1536.1	NR2C2	0.230814	1.04293	0.216988
MA1527.1	NFIC	0.332872	1.01981	0.198652
MA0733.1	EGR4	0.279018	1.00247	0.186088
MA1508.1	IKZF1	0.108882	0.956891	0.184412
MA0083.3	SRF	0.306849	0.949305	0.184412
MA0135.1	Lhx3	0.241458	0.948154	0.184412
MA0592.3	ESRRA	0.202662	0.988942	0.184412
MA0732.1	EGR3	0.330854	0.968571	0.184412
MA0752.1	ZNF410	0.223053	0.943649	0.184412
MA1565.1	TBX18	0.165813	0.968146	0.184412
MA1649.1	ZBTB12	0.211889	0.943812	0.184412
MA1720.1	ZNF85	0.240248	0.960116	0.184412
MA1724.1	Rfx6	0.227286	0.987937	0.184412
MA1729.1	ZNF680	0.218963	0.967484	0.184412
MA1947.1	ETV5::FOXO1	0.163597	0.946365	0.184412
MA0711.1	OTX1	0.185594	0.937318	0.18399
MA0136.3	Elf5	0.101969	0.925091	0.175658
MA0069.1	PAX6	0.256841	0.906354	0.167493
MA0633.2	Twist2	0.141776	0.905446	0.167493
MA1635.1	BHLHE22	0.135037	0.862806	0.136037
MA0498.2	MEIS1	0.182029	0.860358	0.135426
MA0914.1	ISL2	0.201892	0.856481	0.135198
MA0873.1	HOXD12	0.273727	0.837643	0.13066
MA1540.2	NR5A1	0.164832	0.841022	0.13066
MA0712.2	OTX2	0.149453	0.821683	0.12453
MA0891.1	GSC2	0.21706	0.82109	0.12453
MA0778.1	NFKB2	0.245681	0.799899	0.121427
MA0871.2	TFEC	0.250566	0.806547	0.121427
MA1479.1	DMRTC2	0.190044	0.811917	0.121427
MA1547.2	PITX2	0.144079	0.784916	0.116289
MA1942.1	ETV2::FOXI1	0.127223	0.790269	0.116289
MA1958.1	HOXD12::ELK1	0.270663	0.786441	0.116289
MA0063.2	NKX2-5	0.178292	0.774583	0.111065
MA0258.2	ESR2	0.15501	0.758131	0.105608
MA0734.3	Gli2	0.161117	0.759682	0.105608
MA0643.1	Esrrg	0.164692	0.75041	0.100979
MA0682.2	PITX1	0.126161	0.730973	0.0960618
MA0807.1	TBX5	0.136404	0.725649	0.0957906
MA0479.1	FOXH1	0.158677	0.718877	0.0934126
MA0003.4	TFAP2A	0.112137	0.697992	0.0924655
MA0078.2	Sox17	0.135749	0.701558	0.0924655
MA0467.2	Crx	0.122069	0.709478	0.0924655
MA0841.1	NFE2	0.228673	0.700736	0.0924655
MA0518.1	Stat4	0.123076	0.692729	0.0899779
MA0497.1	MEF2C	0.107679	0.687271	0.0886497
MA0861.1	TP73	0.224141	0.683968	0.0877726
MA1973.1	ZKSCAN3	0.189009	0.682222	0.0877726
MA0161.2	NFIC	0.162735	0.676122	0.0856435
MA0594.2	HOXA9	0.219607	0.653539	0.0818082
MA0107.1	RELA	0.15018	0.650816	0.0818082
MA1152.1	SOX15	0.0841826	0.655446	0.0818082
MA1473.1	CDX4	0.156469	0.656388	0.0818082
MA1533.1	NR1I2	0.189726	0.666479	0.0818082
MA1956.1	FOXO1::FLI1	0.157845	0.655988	0.0818082
MA1978.1	ZNF354A	0.0940575	0.651338	0.0818082
MA0521.2	Tcf12	0.0997098	0.648018	0.0810918
MA0832.1	Tcf21	0.200972	0.645205	0.0806125
MA0500.2	MYOG	0.106658	0.640318	0.0797135
MA0868.2	SOX8	0.115121	0.634071	0.0772155
MA0862.1	GMEB2	0.209829	0.628645	0.0767391
MA0006.1	Ahr::Arnt	0.142086	0.625417	0.0759643
MA1717.1	ZNF784	0.178291	0.625872	0.0759643
MA0519.1	Stat5a::Stat5b	0.106877	0.620894	0.075104
MA0814.2	TFAP2C	0.0957124	0.614717	0.0740835
MA0070.1	PBX1	0.147524	0.604207	0.0734885
MA0616.2	HES2	0.170155	0.600298	0.0734885
MA0729.1	RARA	0.161393	0.611229	0.0734885
MA0844.1	XBP1	0.199266	0.604379	0.0734885
MA1630.2	ZNF281	0.118408	0.608132	0.0734885
MA0774.1	MEIS2	0.100362	0.596102	0.072541
MA0030.1	FOXF2	0.132692	0.590578	0.0704238
MA1538.1	NR2F1	0.18631	0.580873	0.065524
MA0119.1	NFIC::TLX1	0.144611	0.579315	0.0650955
MA1936.1	ERF::FOXO1	0.0906154	0.577352	0.0642582
MA0145.2	Tfcp2l1	0.0997827	0.567951	0.0639806
MA1962.1	POU2F1::SOX2	0.16954	0.572855	0.0639806
MA0515.1	Sox6	0.081102	0.554355	0.0639776
MA0632.2	TCFL5	0.169473	0.56247	0.0639776
MA0877.3	BARHL1	0.13261	0.560408	0.0639776
MA1516.1	KLF3	0.112917	0.55562	0.0639776
MA1643.1	NFIB	0.138319	0.555089	0.0639776
MA1939.1	ERF::SREBF2	0.179994	0.56488	0.0639776
MA1569.1	TFAP2E	0.102939	0.549576	0.0605559
MA0883.1	Dmbx1	0.127515	0.543665	0.0567682
MA1523.1	MSANTD3	0.0937341	0.538806	0.0540221
MA0829.2	SREBF1	0.116285	0.531793	0.0525159
MA0875.1	BARX1	0.10419	0.5327	0.0525159
MA0895.1	HMBOX1	0.119275	0.529983	0.0525159
MA0660.1	MEF2B	0.12643	0.526117	0.0517489
MA1581.1	ZBTB6	0.0756089	0.526725	0.0517489
MA0087.2	Sox5	0.0928994	0.518984	0.0499686
MA0480.2	Foxo1	0.101675	0.517865	0.0499686
MA1112.2	NR4A1	0.082129	0.52002	0.0499686
MA1951.1	FOS	0.159411	0.515172	0.0499686
MA0505.2	Nr5A2	0.0848273	0.513852	0.0496549
MA0052.4	MEF2A	0.0567578	0.486007	0.0409766
MA0106.3	TP53	0.141956	0.479792	0.0409766
MA0163.1	PLAG1	0.0991391	0.485636	0.0409766
MA0494.1	Nr1h3::Rxra	0.0825004	0.484336	0.0409766
MA0501.1	MAF::NFE2	0.1016	0.485916	0.0409766
MA0623.2	NEUROG1	0.131849	0.484363	0.0409766
MA0640.2	ELF3	0.0461079	0.498841	0.0409766
MA0646.1	GCM1	0.120912	0.496438	0.0409766
MA0690.2	TBX21	0.084753	0.480771	0.0409766
MA0823.1	HEY1	0.125788	0.492008	0.0409766
MA0878.3	CDX1	0.0966289	0.481741	0.0409766
MA1722.1	ZSCAN31	0.129967	0.49759	0.0409766
MA0047.3	FOXA2	0.076665	0.477911	0.0400932
MA1964.1	SMAD2	0.0581505	0.475132	0.0400932
MA1983.1	ZNF582	0.134642	0.475612	0.0400932
MA0517.1	STAT1::STAT2	0.0561404	0.467833	0.0365381
MA1965.1	SP5	0.0365648	0.468079	0.0365381
MA1730.1	ZNF708	0.0811826	0.466763	0.0363991
MA0631.1	Six3	0.107197	0.464005	0.0354973
MA1494.1	HNF4A	0.132513	0.461504	0.0348442
MA1639.1	MEIS1	0.0820597	0.457692	0.0347045
MA0795.1	SMAD3	0.124498	0.453308	0.0330557
MA1561.1	SOX12	0.0996699	0.451084	0.0318871
MA0591.1	Bach1::Mafk	0.093818	0.446977	0.0303783
MA0629.1	Rhox11	0.0817112	0.446112	0.0303783
MA0524.2	TFAP2C	0.063522	0.4304	0.0299583
MA0667.1	MYF6	0.0795786	0.428935	0.0299583
MA0710.1	NOTO	0.0620588	0.430821	0.0299583
MA0907.1	HOXC13	0.0944562	0.43745	0.0299583
MA1534.1	NR1I3	0.0596853	0.431976	0.0299583
MA1549.1	POU6F1	0.067341	0.429691	0.0299583
MA1943.1	ETV2::HOXB13	0.108665	0.4368	0.0299583
MA0683.1	POU4F2	0.108124	0.426202	0.0298131
MA0901.2	HOXB13	0.0528349	0.427039	0.0298131
MA0747.1	SP8	0.0492792	0.422092	0.0274198
MA0056.2	MZF1	0.0557977	0.417679	0.0238624
MA0698.1	ZBTB18	0.0580176	0.409833	0.0194223
MA0081.2	SPIB	0.028775	0.405784	0.0181542
MA0111.1	Spz1	0.0482117	0.405437	0.0181542
MA0516.3	SP2	0.043027	0.401396	0.0160772
MA1498.2	HOXA7	0.0859292	0.400121	0.0160772
MA0775.1	MEIS3	0.0418586	0.393971	0.0152758
MA1117.1	RELB	0.0599416	0.396103	0.0152758
MA1552.1	RARB	0.0832351	0.395772	0.0152758
MA1723.1	PRDM9	0.0323284	0.3947	0.0152758
MA0783.1	PKNOX2	0.0913086	0.386325	0.0114349
MA0813.1	TFAP2B	0.0601157	0.386628	0.0114349
MA1514.1	KLF17	0.05343	0.38599	0.0114349
MA1645.1	NKX2-2	0.0392058	0.386584	0.0114349
MA0648.1	GSC	0.0507977	0.384126	0.0111726
MA1530.1	NKX6-3	0.0428815	0.380321	0.00980505
MA1100.2	ASCL1	0.032633	0.378926	0.0092199
MA1554.1	RFX7	0.0517339	0.374506	0.00802254
MA1654.1	ZNF16	0.0786836	0.372101	0.0064199
MA0105.4	NFKB1	0.0830741	0.367978	0.00469425
MA0146.2	Zfx	0.0299149	0.368124	0.00469425
MA0679.2	ONECUT1	0.0439092	0.365712	0.00401918
MA1955.1	FOXO1::ELK3	0.0362575	0.366461	0.00401918
MA0114.4	HNF4A	0.0360717	0.363116	0.00359894
MA1106.1	HIF1A	0.0546444	0.363401	0.00359894
MA0761.2	ETV1	0.0182738	0.359802	0.00284668
MA1938.1	ERF::NHLH1	0.0665119	0.360588	0.00284668
MA0041.2	FOXD3	0.0231032	0.355122	0.00242506
MA0074.1	RXRA::VDR	0.0518342	0.346622	0.00242506
MA0799.2	RFX4	0.0713377	0.34547	0.00242506
MA0910.2	HOXD8	0.0337746	0.349022	0.00242506
MA1099.2	HES1	0.0523041	0.354588	0.00242506
MA1124.1	ZNF24	0.0412456	0.350781	0.00242506
MA1496.1	HOXA4	0.0353186	0.348004	0.00242506
MA1501.1	HOXB7	0.0358587	0.347186	0.00242506
MA1710.1	ZNF257	0.0185869	0.356113	0.00242506
MA1714.1	ZNF675	0.0388268	0.348227	0.00242506
MA1725.1	ZNF189	0.0258704	0.355931	0.00242506
MA1969.1	THRA	0.0405988	0.351432	0.00242506
MA0024.3	E2F1	0.0687017	0.344461	0.0021762
MA1623.1	Stat2	0.0136982	0.343015	0.00200651
MA0672.1	NKX2-3	0.0221157	0.340211	0.0017057
MA0502.2	NFYB	0.0292008	0.336563	0.00143454
MA0060.3	NFYA	0.0311331	0.333783	0.000995045
MA0488.1	JUN	0.0285599	0.332561	0.000995045
MA0611.2	Dux	0.0422367	0.331074	0.000995045
MA0014.3	PAX5	-0.0109298	0.262365	0
MA0035.4	GATA1	-0.378467	0.00644964	0
MA0091.1	TAL1::TCF3	-0.0227405	0.243119	0
MA0092.1	Hand1::Tcf3	-0.372088	0.00256825	0
MA0140.2	GATA1::TAL1	-0.605705	0.000301256	0
MA0154.4	EBF1	-0.142867	0.0827544	0
MA0522.3	TCF3	-0.135328	0.101909	0
MA0904.2	HOXB5	-0.197492	0.0758702	0
MA0004.1	Arnt	-0.235522	0.0626998	0
MA0007.3	Ar	-0.251143	0.0540362	0
MA0018.4	CREB1	-0.0596898	0.181846	0
MA0027.2	EN1	-0.139162	0.100574	0
MA0028.2	ELK1	-0.243287	0.0665843	0
MA0031.1	FOXD1	-0.299356	0.0396946	0
MA0032.2	FOXC1	-0.0911933	0.120258	0
MA0033.2	FOXL1	-0.0855056	0.117037	0
MA0036.3	GATA2	-0.235198	0.0199175	0
MA0039.4	KLF4	-0.0064825	0.267862	0
MA0042.2	FOXI1	-0.0716856	0.14495	0
MA0046.2	HNF1A	-0.117526	0.138764	0
MA0048.2	NHLH1	-0.0289241	0.228491	0
MA0050.3	Irf1	-0.104491	0.0772779	0
MA0051.1	IRF2	-0.122324	0.122557	0
MA0058.3	MAX	-0.155827	0.109375	0
MA0062.3	GABPA	-0.0649199	0.121875	0
MA0065.2	Pparg::Rxra	-0.0370541	0.198514	0
MA0066.1	PPARG	-0.0732237	0.185637	0
MA0067.2	PAX2	-0.1578	0.104484	0
MA0068.2	PAX4	-0.163785	0.099166	0
MA0075.3	PRRX2	-0.281763	0.0263578	0
MA0076.2	ELK4	-0.1654	0.0590051	0
MA0077.1	SOX9	-0.0772402	0.163215	0
MA0079.5	SP1	-0.160954	0.0700216	0
MA0084.1	SRY	-0.232237	0.0274869	0
MA0088.2	ZNF143	-0.211039	0.0592842	0
MA0090.3	TEAD1	-0.114349	0.114057	0
MA0093.3	USF1	-0.0260077	0.237939	0
MA0095.3	Yy1	-0.0341332	0.213447	0
MA0100.3	MYB	-0.102287	0.110521	0
MA0101.1	REL	-0.102321	0.134505	0
MA0103.3	ZEB1	-0.206027	0.0145027	0
MA0112.3	ESR1	-0.135506	0.0713458	0
MA0113.3	NR3C1	-0.317509	0.0178115	0
MA0115.1	NR1H2::RXRA	-0.00754532	0.228217	0
MA0125.1	Nobox	-0.194957	0.0672847	0
MA0131.2	HINFP	-0.0723509	0.185576	0
MA0132.2	PDX1	-0.138988	0.0836027	0
MA0137.3	STAT1	-0.182733	0.0696811	0
MA0138.2	REST	-0.294172	0.047028	0
MA0139.1	CTCF	-0.349878	0.0196506	0
MA0141.3	ESRRB	-0.0449219	0.216322	0
MA0142.1	Pou5f1::Sox2	-0.119184	0.112537	0
MA0143.4	SOX2	-0.0405168	0.20726	0
MA0144.2	STAT3	0.0101664	0.311721	0
MA0149.1	EWSR1-FLI1	-0.0440668	0.205598	0
MA0151.1	Arid3a	-0.18242	0.0343368	0
MA0152.2	Nfatc2	-0.0548887	0.170912	0
MA0155.1	INSM1	-0.138698	0.0924143	0
MA0157.3	Foxo3	-0.0480451	0.194179	0
MA0158.2	HOXA5	-0.0840062	0.157782	0
MA0159.1	RARA::RXRA	-0.0516653	0.199674	0
MA0160.2	NR4A2	-0.00535736	0.27361	0
MA0164.1	Nr2e3	-0.241297	0.0381522	0
MA0442.2	SOX10	-0.0444284	0.181458	0
MA0461.2	Atoh1	-0.0234486	0.242926	0
MA0463.2	BCL6	-0.227333	0.0724219	0
MA0465.2	CDX2	-0.0538421	0.183926	0
MA0468.1	DUX4	-0.160698	0.10036	0
MA0469.3	E2F3	-0.0329733	0	0
MA0470.2	E2F4	0.0354792	0.287605	0
MA0471.2	E2F6	-0.0360906	0.208627	0
MA0473.3	ELF1	-0.113433	0.0603261	0
MA0486.2	HSF1	-0.355178	0.0315887	0
MA0493.2	KLF1	-0.0763789	0.119349	0
MA0499.2	MYOD1	-0.059706	0.164599	0
MA0504.1	NR2C2	-0.0516064	0.19892	0
MA0506.2	Nrf1	-0.104879	0.155523	0
MA0507.2	POU2F2	-0.37052	0.0271381	0
MA0508.3	PRDM1	-0.230371	0.0155843	0
MA0511.2	RUNX2	-0.0395359	0.212185	0
MA0512.2	Rxra	-0.00808445	0.235587	0
MA0520.1	Stat6	-0.262638	0.0279339	0
MA0523.1	TCF7L2	-0.274309	0.0173762	0
MA0527.1	ZBTB33	-0.233774	0.0604352	0
MA0528.2	ZNF263	-0.0910077	0.108357	0
MA0593.1	FOXP2	-0.136401	0.0782405	0
MA0597.2	THAP1	-0.227523	0.0170754	0
MA0599.1	KLF5	-0.120812	0.0485724	0
MA0601.1	Arid3b	-0.346089	0.00545827	0
MA0602.1	Arid5a	-0.0518072	0.193976	0
MA0605.2	ATF3	-0.187011	0.0695664	0
MA0606.2	Nfat5	0.00456547	0.300529	0
MA0607.2	BHLHA15	-0.204192	0.0872083	0
MA0608.1	Creb3l2	-0.309598	0.0422564	0
MA0609.2	CREM	-0.501029	0.00909749	0
MA0610.1	DMRT3	-0.261833	0.0311961	0
MA0618.1	LBX1	-0.239725	0.0388215	0
MA0624.2	Nfatc1	0.0120473	0.323525	0
MA0625.2	NFATC3	-0.0319547	0.216133	0
MA0626.1	Npas2	-0.336914	0.0232917	0
MA0627.2	POU2F3	-0.0509944	0.191971	0
MA0628.1	POU6F1	-0.357261	0.0249801	0
MA0630.1	SHOX	-0.0738681	0.182316	0
MA0634.1	ALX3	-0.207132	0.0668529	0
MA0635.1	BARHL2	-0.145593	0.111855	0
MA0638.1	CREB3	0.0320075	0.299343	0
MA0641.1	ELF4	-0.157407	0.109354	0
MA0642.2	EN2	-0.164455	0.0864216	0
MA0645.1	ETV6	-0.18177	0.0424968	0
MA0647.1	GRHL1	-0.302053	0.0447619	0
MA0650.3	Hoxa13	-0.249291	0.0269426	0
MA0652.1	IRF8	-0.2067	0.0783243	0
MA0654.1	ISX	-0.151388	0.0773709	0
MA0657.1	KLF13	-0.108166	0.129921	0
MA0658.1	LHX6	-0.320548	0.0301809	0
MA0661.1	MEOX1	-0.166687	0.0881062	0
MA0662.1	MIXL1	-0.578655	0.00214505	0
MA0664.1	MLXIPL	-0.298789	0.0458756	0
MA0665.1	MSC	-0.16884	0.0822984	0
MA0666.2	MSX1	-0.208338	0.0410805	0
MA0668.2	Neurod2	-0.194861	0.0416776	0
MA0669.1	NEUROG2	-0.0592082	0.200337	0
MA0673.1	NKX2-8	-0.0485233	0.192449	0
MA0674.1	NKX6-1	-0.180734	0.0661384	0
MA0676.1	Nr2e1	-0.00777798	0.26823	0
MA0680.2	Pax7	-0.307791	0.0280003	0
MA0681.2	PHOX2B	-0.0507896	0.197514	0
MA0684.2	RUNX3	-0.0298258	0.216629	0
MA0686.1	SPDEF	-0.392963	0.0236444	0
MA0689.1	TBX20	-0.159098	0.0873235	0
MA0691.1	TFAP4	0.00398833	0.289303	0
MA0692.1	TFEB	-0.227937	0.0506782	0
MA0693.3	Vdr	-0.226834	0.025103	0
MA0694.1	ZBTB7B	-0.13619	0.127529	0
MA0696.1	ZIC1	-0.299046	0.0467892	0
MA0697.2	Zic3	-0.37966	0.00138736	0
MA0699.1	LBX2	-0.0217972	0.245492	0
MA0700.2	LHX2	-0.160424	0.0794625	0
MA0702.2	LMX1A	-0.469007	0.0065173	0
MA0703.2	LMX1B	-0.293022	0.0416859	0
MA0704.1	Lhx4	-0.469007	0.0065173	0
MA0706.1	MEOX2	-0.349937	0.0238711	0
MA0707.2	MNX1	-0.195084	0.0610567	0
MA0713.1	PHOX2A	-0.317292	0.0207497	0
MA0714.1	PITX3	-0.00701777	0.270185	0
MA0715.1	PROP1	-0.251493	0.0531507	0
MA0719.1	RHOXF1	-0.0728947	0.177118	0
MA0722.1	VAX1	-0.386596	0.0175203	0
MA0723.2	VAX2	-0.41469	0.019882	0
MA0724.1	VENTX	-0.288644	0.0346965	0
MA0725.1	VSX1	-0.386596	0.0175203	0
MA0730.1	RARA	-0.0662749	0.174604	0
MA0731.1	BCL6B	-0.0613879	0	0
MA0735.1	GLIS1	-0.00513171	0	0
MA0736.1	GLIS2	-0.30693	0.043045	0
MA0738.1	HIC2	-0.0771743	0.14652	0
MA0741.1	KLF16	-0.0221416	0.238423	0
MA0742.2	KLF12	-0.0615522	0.184518	0
MA0743.2	SCRT1	-0.547626	0.00168142	0
MA0745.2	SNAI2	-0.108013	0.109765	0
MA0746.2	SP3	-0.0644978	0.176234	0
MA0748.2	YY2	-0.329266	0.0383495	0
MA0749.1	ZBED1	-0.0369172	0	0
MA0750.2	ZBTB7A	-0.433757	0.00184423	0
MA0753.2	ZNF740	-0.350217	0.0147326	0
MA0754.2	CUX1	-0.102475	0.157895	0
MA0756.2	ONECUT2	-0.183823	0.0991931	0
MA0758.1	E2F7	-0.0517878	0	0
MA0760.1	ERF	-0.242769	0.0459134	0
MA0762.1	ETV2	-0.100684	0.143198	0
MA0763.1	ETV3	-0.341385	0.0231503	0
MA0766.2	GATA5	-0.222309	0.0320383	0
MA0768.2	Lef1	-0.414871	0.00192733	0
MA0772.1	IRF7	-0.393839	0.0116491	0
MA0776.1	MYBL1	0.0251121	0.277961	0
MA0777.1	MYBL2	-0.2491	0.0303409	0
MA0779.1	PAX1	-0.0355559	0.195723	0
MA0782.2	PKNOX1	-0.0725176	0.157483	0
MA0784.2	POU1F1	-0.207141	0.0860844	0
MA0788.1	POU3F3	0.00912466	0.302655	0
MA0793.1	POU6F2	-0.192053	0.0649196	0
MA0794.1	PROX1	-0.389692	0.0203698	0
MA0808.1	TEAD3	-0.222745	0.0388242	0
MA0812.1	TFAP2B	-0.02851	0.234397	0
MA0819.2	CLOCK	-0.278681	0.0341567	0
MA0820.1	FIGLA	-0.0516573	0.167164	0
MA0825.1	MNT	-0.186909	0.0895111	0
MA0828.2	SREBF2	-0.081996	0.136284	0
MA0830.2	TCF4	-0.257858	0.0118375	0
MA0834.1	ATF7	-0.206608	0.0418729	0
MA0839.1	CREB3L1	-0.298799	0.0431112	0
MA0840.1	Creb5	-0.222491	0.0709377	0
MA0847.3	FOXD2	-0.29456	0.0166508	0
MA0849.1	FOXO6	-0.0926205	0.127311	0
MA0850.1	FOXP3	-0.106982	0.12283	0
MA0853.1	Alx4	-0.462072	0.0129944	0
MA0854.1	Alx1	-0.110301	0.149453	0
MA0858.1	Rarb	-0.0293172	0.188774	0
MA0860.1	Rarg	-0.286541	0	0
MA0863.1	MTF1	-0.292602	0.0408957	0
MA0865.2	E2F8	0.00381761	0.273828	0
MA0866.1	SOX21	0.0142828	0.245081	0
MA0867.2	SOX4	-0.19517	0.020269	0
MA0870.1	Sox1	-0.162018	0.0822556	0
MA0876.1	BSX	-0.0303044	0.231807	0
MA0879.2	DLX1	-0.054959	0.198124	0
MA0880.1	Dlx3	-0.193694	0.0724201	0
MA0884.2	DUXA	-0.418458	0.0196143	0
MA0885.2	Dlx2	-0.104527	0.139309	0
MA0886.1	EMX2	0.0073588	0.293275	0
MA0887.1	EVX1	-0.295358	0.0409625	0
MA0890.1	GBX2	-0.120192	0.110661	0
MA0892.1	GSX1	-0.0216634	0.242925	0
MA0893.2	GSX2	-0.0306282	0.229152	0
MA0894.1	HESX1	-0.142631	0.0881702	0
MA0896.1	Hmx1	-0.113802	0.141116	0
MA0899.1	HOXA10	-0.0785411	0.148432	0
MA0900.2	HOXA2	-0.194628	0.0540471	0
MA0903.1	HOXB3	-0.108447	0.139831	0
MA0909.3	Hoxd13	-0.356918	0.00808487	0
MA0912.2	HOXD3	-0.239243	0.0474202	0
MA0913.2	HOXD9	-0.0675622	0.170833	0
MA1102.2	CTCFL	-0.318216	0.0149309	0
MA1104.2	GATA6	-0.202124	0.0373288	0
MA1105.2	GRHL2	-0.0318729	0.224037	0
MA1107.2	KLF9	-0.0924317	0.110547	0
MA1108.2	MXI1	-0.0789742	0.118466	0
MA1114.1	PBX3	-0.114062	0.106283	0
MA1116.1	RBPJ	-0.0849157	0.0980314	0
MA1118.1	SIX1	-0.327891	0.0176926	0
MA1122.1	TFDP1	-0.32254	0.0366	0
MA1123.2	TWIST1	-0.24695	0.0186116	0
MA1125.1	ZNF384	-0.0168289	0.238534	0
MA1126.1	FOS::JUN	-0.220213	0.0679782	0
MA1133.1	JUN::JUNB	-0.284669	0.045809	0
MA1143.1	FOSL1::JUND	-0.384001	0.0235943	0
MA1145.1	FOSL2::JUND	-0.257798	0.0585009	0
MA1148.1	PPARA::RXRA	0.0143395	0.31322	0
MA1149.1	RARA::RXRG	-0.0078313	0.268211	0
MA1150.1	RORB	-0.174174	0.0754354	0
MA1153.1	Smad4	0.0112248	0.314578	0
MA1154.1	ZNF282	-0.623447	0.00221751	0
MA1155.1	ZSCAN4	-0.0763808	0.17438	0
MA1418.1	IRF3	-0.116854	0.146321	0
MA1420.1	IRF5	0.00659839	0.285821	0
MA1421.1	TCF7L1	-0.0732257	0.178043	0
MA1464.1	ARNT2	-0.151872	0.118066	0
MA1466.1	ATF6	-0.205429	0.0422744	0
MA1468.1	ATOH7	-0.0936905	0.141907	0
MA1470.1	BACH2	0.0392264	0.273189	0
MA1471.1	BARX2	-0.124281	0.0965162	0
MA1474.1	CREB3L4	-0.18861	0.0916285	0
MA1475.1	CREB3L4	-0.179895	0.101331	0
MA1480.1	DPRX	-0.33091	0.0230202	0
MA1481.1	DRGX	-0.196339	0.0556903	0
MA1484.1	ETS2	-0.240412	0.0490645	0
MA1491.2	GLI3	-0.185606	0.0488086	0
MA1493.1	HES6	-0.0300432	0.232971	0
MA1495.1	HOXA1	-0.45352	0.0129024	0
MA1497.1	HOXA6	-0.216528	0.0779322	0
MA1499.1	HOXB4	-0.0723033	0.155207	0
MA1500.1	HOXB6	0.0109017	0.300065	0
MA1505.1	HOXC8	-0.349146	0.0319882	0
MA1509.1	IRF6	-0.331602	0.0364029	0
MA1513.1	KLF15	-0.0435359	0.217564	0
MA1515.1	KLF2	-0.0355137	0.204408	0
MA1518.2	Lhx1	-0.109015	0.150323	0
MA1519.1	LHX5	-0.240314	0.0352505	0
MA1520.1	MAF	-0.0191019	0.249856	0
MA1522.1	MAZ	-0.115373	0.109651	0
MA1524.2	Msgn1	-0.124338	0.120685	0
MA1531.1	NR1D1	-0.0877206	0.168882	0
MA1532.2	NR1D2	-0.103052	0.142719	0
MA1541.1	NR6A1	-0.331233	0.0237803	0
MA1542.1	OSR1	-0.0561233	0.19519	0
MA1544.1	OVOL1	-0.229895	0.0349574	0
MA1545.1	OVOL2	-0.374336	0.0228846	0
MA1548.1	PLAGL2	-0.103157	0.138104	0
MA1556.1	RXRG	-0.134272	0.131555	0
MA1558.1	SNAI1	-0.158397	0.0494658	0
MA1559.1	SNAI3	-0.133415	0.0839038	0
MA1560.1	SOHLH2	-0.0680645	0.190913	0
MA1562.1	SOX14	-0.0840519	0.170768	0
MA1563.2	SOX18	-0.00554575	0.273345	0
MA1570.1	TFAP4	-0.0471782	0.199331	0
MA1571.1	TGIF2LX	-0.0451011	0.215954	0
MA1573.2	Thap11	-0.0866723	0.170859	0
MA1576.1	THRB	-0.256615	0.0619272	0
MA1577.1	TLX2	-0.189191	0.0589208	0
MA1578.1	VEZF1	-0.130972	0.110703	0
MA1579.1	ZBTB26	-0.0621628	0.156837	0
MA1580.1	ZBTB32	-0.000576158	0.277238	0
MA1583.1	ZFP57	-0.118791	0.139489	0
MA1585.1	ZKSCAN1	-0.075801	0.176128	0
MA1589.1	ZNF140	-0.503126	0.00920336	0
MA1592.1	ZNF274	-0.237672	0.0674918	0
MA1593.1	ZNF317	-0.195662	0.0350876	0
MA1594.1	ZNF382	-0.0970446	0.124275	0
MA1597.1	ZNF528	-0.074794	0.183661	0
MA1600.1	ZNF684	-0.2348	0.0719507	0
MA1601.2	ZNF75D	-0.0334951	0.228507	0
MA1602.1	ZSCAN29	0.0143631	0.283075	0
MA1603.1	Dmrt1	-0.262476	0.0399507	0
MA1604.1	Ebf2	-0.12411	0.0990976	0
MA1608.1	Isl1	0.0220568	0.317434	0
MA1615.1	Plagl1	-0.0429103	0.193978	0
MA1616.1	Prdm15	-0.340616	0.0101982	0
MA1618.1	Ptf1a	-0.011771	0.258193	0
MA1620.1	Ptf1A	-0.137407	0.0683885	0
MA1624.1	Stat5a	-0.0790384	0.149044	0
MA1627.1	Wt1	-0.00272695	0.279961	0
MA1628.1	Zic1::Zic2	-0.294591	0.0129229	0
MA1629.1	Zic2	-0.321594	0.00450054	0
MA1632.1	ATF2	-0.128707	0.11478	0
MA1638.1	HAND2	-0.140149	0.0468399	0
MA1640.1	MEIS2	-0.122632	0.113704	0
MA1646.1	OSR2	-0.0112268	0.259377	0
MA1647.2	Prdm4	-0.00400266	0.274021	0
MA1650.1	ZBTB14	-0.360802	0.0292763	0
MA1651.1	ZFP42	-0.252154	0.0528229	0
MA1652.1	ZKSCAN5	-0.188397	0.0244551	0
MA1653.1	ZNF148	-0.278375	0.00916143	0
MA1655.1	ZNF341	-0.0886072	0.133808	0
MA1656.1	ZNF449	-0.085996	0.143409	0
MA1657.1	ZNF652	-0.426345	0.00466649	0
MA1684.1	Foxn1	-0.147314	0.121597	0
MA1708.1	ETV7	-0.101314	0.0862208	0
MA1709.1	ZIM3	-0.129854	0.0857447	0
MA1711.1	ZNF343	-0.651459	0.00168449	0
MA1713.1	ZNF610	-0.0688173	0.189944	0
MA1715.1	ZNF707	-0.423015	0.0175836	0
MA1718.1	ZNF8	-0.244778	0.0471629	0
MA1719.1	ZNF816	-0.210752	0.0649287	0
MA1721.1	ZNF93	0.0264943	0.316614	0
MA1726.1	ZNF331	-0.0389945	0.207552	0
MA1728.1	ZNF549	-0.0231715	0.231102	0
MA1731.1	ZNF768	-0.19854	0.034231	0
MA1931.1	ELK1::HOXA1	-0.294662	0.0487522	0
MA1933.1	ELK1::SREBF2	-0.165941	0.104475	0
MA1934.1	ERF::FIGLA	-0.323605	0.038925	0
MA1937.1	ERF::HOXB13	-0.0185577	0.249928	0
MA1940.1	ETV2::DRGX	-0.00713281	0.266555	0
MA1948.1	ETV5::HOXA2	-0.0169309	0.252102	0
MA1949.1	FLI1::DRGX	-0.387145	0.0166656	0
MA1952.1	FOXJ2::ELF1	-0.0897413	0.104439	0
MA1953.1	FOXO1::ELF1	-0.0214011	0.236721	0
MA1957.1	HOXB2::ELK1	0.00554043	0.274665	0
MA1960.1	MGA::EVX1	-0.328444	0.024409	0
MA1961.1	PATZ1	-0.121196	0.0934381	0
MA1963.1	SATB1	-0.00338531	0.273968	0
MA1967.1	TFAP4::FLI1	-0.0350443	0.222713	0
MA1968.1	TFCP2	-0.139238	0.126565	0
MA1971.1	ZBED2	-0.212218	0.0812861	0
MA1972.1	ZFP14	-0.0757255	0.14232	0
MA1974.1	ZNF211	-0.0686621	0.18982	0
MA1975.1	ZNF214	-0.333426	0.020079	0
MA1976.1	ZNF320	-0.0136238	0.258165	0
MA1977.1	ZNF324	-0.149726	0.102168	0
MA1979.1	ZNF416	-0.0966157	0.11816	0
MA1980.1	ZNF418	-0.311787	0.0252219	0
MA1981.1	ZNF530	-0.0620403	0.177441	0
MA1982.1	ZNF574	-0.236251	0.0576862	0
MA1984.1	ZNF667	-0.314704	0.0167314	0
MA1985.1	ZNF669	-0.284571	0.0499662	0
MA1986.1	ZNF692	-0.0349584	0.212002	0
MA1987.1	ZNF701	-0.206172	0.0385901	0
MA1989.1	Bcl11B	-0.0699223	0.140993	0
MA1991.1	Hnf1A	-0.167819	0.0602853	0
MA1992.1	Ikzf3	-0.0609692	0.127773	0
MA1994.1	Nkx2-1	-0.0235886	0.239791	0
MA1995.1	Npas4	-0.0375583	0.202892	0
MA1998.1	Prdm14	-0.155151	0.0883628	0
MA2002.1	Zfp335	-0.124929	0.064985	0
MA0130.1	ZNF354C	NA	NA	NA

## Sheet: Enh_M_1
motif_id	motif_name	log2enr	negLog10P	negLog10Padj
MA0838.1	CEBPG	1.22878	9.14628	6.34763
MA0102.4	CEBPA	0.851073	8.28907	5.66651
MA0761.2	ETV1	0.381771	5.67756	3.35603
MA0640.2	ELF3	0.337553	4.75272	2.76699
MA1132.1	JUN::JUNB	0.605308	4.63007	2.67652
MA0081.2	SPIB	0.356879	4.54546	2.62187
MA0833.2	ATF4	0.745588	4.51094	2.61538
MA1478.1	DMRTA2	0.677902	4.34692	2.47769
MA0076.2	ELK4	0.459425	4.17861	2.35768
MA0062.3	GABPA	0.327893	4.0937	2.31624
MA1479.1	DMRTC2	0.685917	4.09598	2.31624
MA1992.1	Ikzf3	0.30147	3.92732	2.17006
MA1142.1	FOSL1::JUND	0.556767	3.7602	2.02225
MA0645.1	ETV6	0.417129	3.54146	1.82199
MA1942.1	ETV2::FOXI1	0.398473	3.51579	1.81405
MA1953.1	FOXO1::ELF1	0.417002	3.38434	1.69963
MA0099.3	FOS::JUN	0.479047	3.32507	1.68573
MA0760.1	ERF	0.551341	3.33737	1.68573
MA0136.3	Elf5	0.255292	3.09987	1.54426
MA0473.3	ELF1	0.287065	3.10422	1.54426
MA0841.1	NFE2	0.725283	3.10722	1.54426
MA1708.1	ETV7	0.322575	3.06086	1.53788
MA1508.1	IKZF1	0.263832	2.99497	1.52876
MA0025.2	NFIL3	0.57226	3.00911	1.52876
MA0750.2	ZBTB7A	0.384417	3.00248	1.52876
MA1101.2	BACH2	0.694149	3.01547	1.52876
MA0080.6	Spi1	0.266461	2.92956	1.4979
MA1484.1	ETS2	0.51088	2.92548	1.4979
MA1128.1	FOSL1::JUN	0.431478	2.78643	1.39432
MA0477.2	FOSL1	0.428672	2.6073	1.25595
MA0258.2	ESR2	0.35283	2.42662	1.17497
MA0476.1	FOS	0.410221	2.45046	1.17497
MA0724.1	VENTX	0.553544	2.48712	1.17497
MA1936.1	ERF::FOXO1	0.344264	2.43847	1.17497
MA1946.1	ETV5::FOXI1	0.392244	2.49093	1.17497
MA0610.1	DMRT3	0.472563	2.41466	1.17232
MA0762.1	ETV2	0.446525	2.20962	1.01843
MA1560.1	SOHLH2	0.530614	2.20046	1.01459
MA0687.1	SPIC	0.29803	2.15374	0.978337
MA0160.2	NR4A2	0.352104	2.10099	0.930724
MA0524.2	TFAP2C	0.306892	2.08491	0.926733
MA1717.1	ZNF784	0.512034	2.06526	0.919822
MA0462.2	BATF::JUN	0.349287	2.04785	0.907214
MA0597.2	THAP1	0.219039	1.98268	0.85148
MA0700.2	LHX2	0.419275	1.9271	0.809693
MA1955.1	FOXO1::ELK3	0.354655	1.93186	0.809693
MA1935.1	ERF::FOXI1	0.246582	1.91193	0.799512
MA1155.1	ZSCAN4	0.530755	1.84279	0.743113
MA0875.1	BARX1	0.403759	1.83417	0.741152
MA0885.2	Dlx2	0.426632	1.8273	0.741152
MA0517.1	STAT1::STAT2	0.288861	1.74057	0.686208
MA1928.1	BNC2	0.31162	1.70106	0.654456
MA0749.1	ZBED1	0.28639	1.69606	0.653286
MA1952.1	FOXJ2::ELF1	0.238305	1.6395	0.611704
MA1420.1	IRF5	0.433998	1.59965	0.582751
MA0113.3	NR3C1	0.476675	1.56125	0.56194
MA1535.1	NR2C1	0.189858	1.56334	0.56194
MA1548.1	PLAGL2	0.266946	1.56833	0.56194
MA1949.1	FLI1::DRGX	0.402304	1.56457	0.56194
MA0478.1	FOSL2	0.289111	1.5286	0.536129
MA1986.1	ZNF692	0.202571	1.5228	0.533706
MA1099.2	HES1	0.380035	1.50907	0.523332
MA1149.1	RARA::RXRG	0.284452	1.4987	0.516288
MA0876.1	BSX	0.363304	1.49339	0.514284
MA1947.1	ETV5::FOXO1	0.237583	1.46507	0.496314
MA0159.1	RARA::RXRA	0.287016	1.42562	0.487309
MA1112.2	NR4A1	0.264936	1.42675	0.487309
MA0488.1	JUN	0.329438	1.38374	0.463035
MA0763.1	ETV3	0.335145	1.38432	0.463035
MA1972.1	ZFP14	0.204474	1.38499	0.463035
MA0646.1	GCM1	0.341313	1.3414	0.43346
MA0667.1	MYF6	0.331755	1.34002	0.43346
MA1569.1	TFAP2E	0.214988	1.34069	0.43346
MA1956.1	FOXO1::FLI1	0.325004	1.30879	0.413231
MA0066.1	PPARG	0.380804	1.29705	0.408169
MA0657.1	KLF13	0.422247	1.29033	0.408169
MA1106.1	HIF1A	0.329451	1.26219	0.390398
MA0840.1	Creb5	0.410449	1.24415	0.376734
MA0879.2	DLX1	0.330753	1.24089	0.376734
MA0616.2	HES2	0.333344	1.22382	0.367175
MA1932.1	ELK1::HOXB13	0.401231	1.20759	0.355882
MA1958.1	HOXD12::ELK1	0.39577	1.20319	0.353926
MA1145.1	FOSL2::JUND	0.351446	1.19904	0.352216
MA0777.1	MYBL2	0.362877	1.19022	0.345812
MA1984.1	ZNF667	0.247165	1.18629	0.344286
MA1581.1	ZBTB6	0.175921	1.16594	0.32633
MA0871.2	TFEC	0.329957	1.14303	0.322099
MA1464.1	ARNT2	0.318325	1.12538	0.311253
MA1975.1	ZNF214	0.275492	1.12267	0.310793
MA0028.2	ELK1	0.320977	1.08502	0.290236
MA0823.1	HEY1	0.301351	1.08456	0.290236
MA0794.1	PROX1	0.366137	1.0823	0.290116
MA0676.1	Nr2e1	0.21026	1.07632	0.286272
MA1498.2	HOXA7	0.347496	1.04487	0.263257
MA0259.1	ARNT::HIF1A	0.250817	1.02742	0.252019
MA0592.3	ESRRA	0.197683	1.01781	0.246511
MA0051.1	IRF2	0.271506	1.01358	0.244314
MA1937.1	ERF::HOXB13	0.252282	1.00601	0.238772
MA0527.1	ZBTB33	0.336872	0.985927	0.235249
MA0643.1	Esrrg	0.2133	0.982747	0.235249
MA1989.1	Bcl11B	0.160578	0.988034	0.235249
MA0591.1	Bach1::Mafk	0.251756	0.968322	0.223883
MA1933.1	ELK1::SREBF2	0.326829	0.963728	0.223883
MA0027.2	EN1	0.247267	0.9595	0.223431
MA0158.2	HOXA5	0.23118	0.924088	0.204619
MA1530.1	NKX6-3	0.219578	0.917144	0.199965
MA1515.1	KLF2	0.118905	0.907424	0.19691
MA0778.1	NFKB2	0.25434	0.886285	0.187573
MA1577.1	TLX2	0.217596	0.887169	0.187573
MA0105.4	NFKB1	0.303684	0.883818	0.187258
MA0498.2	MEIS1	0.182508	0.870244	0.177087
MA0511.2	RUNX2	0.181733	0.867272	0.176267
MA1604.1	Ebf2	0.144159	0.866014	0.176267
MA0734.3	Gli2	0.152543	0.858048	0.174793
MA1652.1	ZKSCAN5	0.114221	0.85287	0.174793
MA1931.1	ELK1::HOXA1	0.285154	0.854386	0.174793
MA0007.3	Ar	0.283073	0.821618	0.163243
MA0017.2	NR2F1	0.135616	0.820444	0.163243
MA0155.1	INSM1	0.140032	0.821956	0.163243
MA0479.1	FOXH1	0.196319	0.821418	0.163243
MA0639.1	DBP	0.27205	0.824022	0.163243
MA1491.2	GLI3	0.280099	0.829584	0.163243
MA1516.1	KLF3	0.167085	0.834374	0.163243
MA1646.1	OSR2	0.125573	0.830707	0.163243
MA0083.3	SRF	0.255408	0.807673	0.16131
MA0812.1	TFAP2B	0.1571	0.808377	0.16131
MA1657.1	ZNF652	0.198568	0.811213	0.16131
MA0039.4	KLF4	0.0779632	0.794621	0.158064
MA0107.1	RELA	0.178686	0.790877	0.158064
MA0472.2	EGR2	0.243962	0.794011	0.158064
MA1645.1	NKX2-2	0.138484	0.793145	0.158064
MA0093.3	USF1	0.173051	0.784779	0.15639
MA0106.3	TP53	0.26489	0.769779	0.148021
MA1150.1	RORB	0.175952	0.764472	0.144798
MA0843.1	TEF	0.257676	0.757694	0.141178
MA0813.1	TFAP2B	0.161502	0.750526	0.138645
MA1126.1	FOS::JUN	0.20804	0.749774	0.138645
MA1655.1	ZNF341	0.124745	0.749922	0.138645
MA0694.1	ZBTB7B	0.202669	0.747344	0.138273
MA0150.2	Nfe2l2	0.161359	0.740943	0.135417
MA1471.1	BARX2	0.168005	0.726386	0.127765
MA0050.3	Irf1	0.110074	0.70877	0.125169
MA0145.2	Tfcp2l1	0.113721	0.713685	0.125169
MA0493.2	KLF1	0.0783367	0.708043	0.125169
MA0909.3	Hoxd13	0.164733	0.705595	0.125169
MA1105.2	GRHL2	0.144474	0.703867	0.125169
MA1466.1	ATF6	0.234145	0.707354	0.125169
MA1618.1	Ptf1a	0.108554	0.713418	0.125169
MA1714.1	ZNF675	0.183463	0.718792	0.125169
MA1982.1	ZNF574	0.157456	0.703711	0.125169
MA0664.1	MLXIPL	0.205624	0.695833	0.122492
MA1513.1	KLF15	0.162305	0.687675	0.118195
MA1570.1	TFAP4	0.136753	0.686111	0.117909
MA0693.3	Vdr	0.119123	0.682471	0.115545
MA1114.1	PBX3	0.11291	0.672438	0.109658
MA1522.1	MAZ	0.10287	0.667046	0.108237
MA1731.1	ZNF768	0.0970067	0.664955	0.108099
MA0602.1	Arid5a	0.155752	0.649131	0.0984539
MA0071.1	RORA	0.122749	0.643828	0.0960079
MA0471.2	E2F6	0.0904736	0.64302	0.0960079
MA1969.1	THRA	0.148858	0.640906	0.0951082
MA1541.1	NR6A1	0.14772	0.625687	0.083514
MA1552.1	RARB	0.184536	0.623828	0.0828561
MA0486.2	HSF1	0.200432	0.621726	0.0820342
MA1520.1	MAF	0.144456	0.615699	0.0806846
MA1981.1	ZNF530	0.0944138	0.609841	0.0760077
MA0146.2	Zfx	0.0748011	0.59959	0.0737777
MA1640.1	MEIS2	0.14589	0.599427	0.0737777
MA0893.2	GSX2	0.133651	0.592716	0.0682229
MA0006.1	Ahr::Arnt	0.109474	0.57712	0.0560788
MA0112.3	ESR1	0.177651	0.570564	0.0543859
MA0468.1	DUX4	0.151713	0.570146	0.0543859
MA0647.1	GRHL1	0.168772	0.565975	0.0528818
MA0018.4	CREB1	0.105654	0.562382	0.0526871
MA0641.1	ELF4	0.144033	0.564277	0.0526871
MA0666.2	MSX1	0.115062	0.561303	0.0526871
MA1116.1	RBPJ	0.0599143	0.557594	0.0511997
MA0058.3	MAX	0.128347	0.55616	0.0508718
MA0880.1	Dlx3	0.135036	0.543177	0.0433798
MA0002.2	Runx1	0.0574208	0.536042	0.0398769
MA0870.1	Sox1	0.160793	0.529721	0.0398769
MA0903.1	HOXB3	0.130162	0.527834	0.0398769
MA1111.1	NR2F2	0.0895164	0.528662	0.0398769
MA1725.1	ZNF189	0.0720566	0.530859	0.0398769
MA1418.1	IRF3	0.157923	0.524402	0.0385628
MA1124.1	ZNF24	0.126432	0.522709	0.037926
MA0626.1	Npas2	0.100965	0.507836	0.0340914
MA0699.1	LBX2	0.132457	0.513265	0.0340914
MA0733.1	EGR4	0.101879	0.505175	0.0340914
MA0825.1	MNT	0.112401	0.511833	0.0340914
MA1154.1	ZNF282	0.152172	0.509832	0.0340914
MA1524.2	Msgn1	0.104242	0.516858	0.0340914
MA1583.1	ZFP57	0.143574	0.504362	0.0340914
MA1940.1	ETV2::DRGX	0.125544	0.505179	0.0340914
MA0004.1	Arnt	0.100857	0.486909	0.0235947
MA1501.1	HOXB7	0.107182	0.487886	0.0235947
MA1979.1	ZNF416	0.0602968	0.487761	0.0235947
MA0031.1	FOXD1	0.106793	0.465994	0.0189032
MA0654.1	ISX	0.085891	0.4708	0.0189032
MA0686.1	SPDEF	0.123262	0.475673	0.0189032
MA0756.2	ONECUT2	0.128077	0.466433	0.0189032
MA0883.1	Dmbx1	0.107284	0.467048	0.0189032
MA1599.1	ZNF682	0.0646602	0.460572	0.0189032
MA1654.1	ZNF16	0.126281	0.463298	0.0189032
MA1726.1	ZNF331	0.0538225	0.460989	0.0189032
MA0141.3	ESRRB	0.100658	0.450044	0.0187493
MA0149.1	EWSR1-FLI1	0.122683	0.450208	0.0187493
MA0461.2	Atoh1	0.0876264	0.457875	0.0187493
MA1632.1	ATF2	0.0796448	0.451357	0.0187493
MA0038.2	GFI1	0.0872073	0.432958	0.012769
MA0077.1	SOX9	0.0755077	0.436986	0.012769
MA0607.2	BHLHA15	0.104073	0.432114	0.012769
MA0679.2	ONECUT1	0.0924004	0.438938	0.012769
MA1565.1	TBX18	0.047642	0.438462	0.012769
MA1628.1	Zic1::Zic2	0.0456326	0.435276	0.012769
MA0629.1	Rhox11	0.0779759	0.425189	0.00855571
MA0890.1	GBX2	0.0709509	0.425209	0.00855571
MA1616.1	Prdm15	0.0562568	0.422115	0.00778258
MA1562.1	SOX14	0.085889	0.420462	0.00741752
MA0669.1	NEUROG2	0.0910486	0.417208	0.00505603
MA0512.2	Rxra	0.106637	0.41374	0.00247905
MA0014.3	PAX5	-0.181435	0.0750238	0
MA0029.1	Mecom	-0.209329	0.0774861	0
MA0035.4	GATA1	-0.395691	0.00808158	0
MA0091.1	TAL1::TCF3	-0.157374	0.0859486	0
MA0092.1	Hand1::Tcf3	-0.107289	0.0993558	0
MA0140.2	GATA1::TAL1	-0.568902	0.000746648	0
MA0154.4	EBF1	-0.0717251	0.140374	0
MA0522.3	TCF3	-0.626519	2.94609e-05	0
MA0594.2	HOXA9	-0.232561	0.0513873	0
MA0904.2	HOXB5	0.0160418	0.30058	0
MA1639.1	MEIS1	-0.0913537	0.159978	0
MA0003.4	TFAP2A	-0.0816739	0.107691	0
MA0009.2	TBXT	-0.25989	0.0509837	0
MA0024.3	E2F1	-0.0788777	0.16267	0
MA0030.1	FOXF2	-0.285952	0.0399722	0
MA0032.2	FOXC1	-0.0229165	0.240548	0
MA0033.2	FOXL1	-0.0255826	0.231407	0
MA0036.3	GATA2	-0.440951	0.00127457	0
MA0041.2	FOXD3	-0.0799812	0.146179	0
MA0042.2	FOXI1	-0.0845677	0.136736	0
MA0046.2	HNF1A	0.0380873	0.324728	0
MA0047.3	FOXA2	-0.0092793	0.266037	0
MA0048.2	NHLH1	-0.159961	0.050729	0
MA0052.4	MEF2A	-0.226997	0.0281159	0
MA0056.2	MZF1	-0.166669	0.0615637	0
MA0060.3	NFYA	-0.167212	0.092425	0
MA0063.2	NKX2-5	-0.369311	0.0135325	0
MA0065.2	Pparg::Rxra	-0.00618943	0.269851	0
MA0067.2	PAX2	-0.803725	0	0
MA0068.2	PAX4	-0.503801	0.00805035	0
MA0069.1	PAX6	-0.120785	0.13955	0
MA0070.1	PBX1	0.00917889	0.290375	0
MA0072.1	RORA	-0.419077	0.0188528	0
MA0073.1	RREB1	0.0363461	0.386716	0
MA0074.1	RXRA::VDR	-0.0904746	0.168575	0
MA0075.3	PRRX2	-0.29346	0.0353084	0
MA0078.2	Sox17	-0.0392472	0.213202	0
MA0079.5	SP1	-0.252891	0.0119639	0
MA0084.1	SRY	-0.0771544	0.16144	0
MA0087.2	Sox5	-0.0439521	0.208009	0
MA0088.2	ZNF143	0.0381838	0.301961	0
MA0089.2	MAFG::NFE2L1	-0.0406924	0.219751	0
MA0090.3	TEAD1	-0.0666985	0.170512	0
MA0095.3	Yy1	0.00570998	0.298595	0
MA0100.3	MYB	0.0038211	0.296252	0
MA0101.1	REL	-0.0229027	0.240548	0
MA0103.3	ZEB1	-0.571954	7.66457e-09	0
MA0111.1	Spz1	-0.260142	0.018428	0
MA0114.4	HNF4A	0.0077949	0.300696	0
MA0115.1	NR1H2::RXRA	-0.0337201	0.198723	0
MA0117.2	Mafb	0.0220211	0.335452	0
MA0119.1	NFIC::TLX1	-0.116071	0.132759	0
MA0122.3	Nkx3-2	-0.270249	0.0373058	0
MA0124.2	Nkx3-1	-0.299294	0.0231499	0
MA0125.1	Nobox	-0.23281	0.060654	0
MA0131.2	HINFP	-0.239071	0.0679223	0
MA0132.2	PDX1	0.058417	0.410351	0
MA0135.1	Lhx3	-0.767435	0.00059726	0
MA0137.3	STAT1	-0.255231	0.0372285	0
MA0138.2	REST	-0.184571	0.0987717	0
MA0139.1	CTCF	0.0293702	0.343789	0
MA0142.1	Pou5f1::Sox2	-0.726835	0.000157479	0
MA0143.4	SOX2	-0.0222368	0.242492	0
MA0144.2	STAT3	-0.135574	0.0766648	0
MA0151.1	Arid3a	-0.0709127	0.162087	0
MA0152.2	Nfatc2	-0.0880908	0.132858	0
MA0157.3	Foxo3	0.0131185	0.310309	0
MA0161.2	NFIC	-0.199459	0.0627966	0
MA0162.4	EGR1	-0.048636	0.183873	0
MA0163.1	PLAG1	-0.118178	0.111455	0
MA0164.1	Nr2e3	-0.0387259	0.21753	0
MA0442.2	SOX10	-0.00886021	0.264105	0
MA0463.2	BCL6	0.0810744	0.401751	0
MA0465.2	CDX2	-0.0193405	0.248435	0
MA0466.3	CEBPB	-0.0112689	0.210565	0
MA0467.2	Crx	-0.148955	0.0757655	0
MA0469.3	E2F3	-0.0251106	0	0
MA0470.2	E2F4	-0.489179	0	0
MA0480.2	Foxo1	0.00979338	0.297859	0
MA0483.1	Gfi1B	-0.085365	0.130613	0
MA0485.2	HOXC9	-0.033905	0.22464	0
MA0494.1	Nr1h3::Rxra	0.0117169	0.308874	0
MA0495.3	MAFF	-0.138882	0.0992389	0
MA0496.3	MAFK	-0.00433323	0.276367	0
MA0497.1	MEF2C	-0.28892	0.0151708	0
MA0499.2	MYOD1	-0.45088	6.7696e-05	0
MA0500.2	MYOG	-0.174949	0.0323355	0
MA0501.1	MAF::NFE2	-0.0499434	0.206367	0
MA0502.2	NFYB	0.0173101	0.317244	0
MA0504.1	NR2C2	-0.00810085	0.268205	0
MA0505.2	Nr5A2	-0.160154	0.063952	0
MA0506.2	Nrf1	-0.0956095	0.162666	0
MA0507.2	POU2F2	-0.306982	0.0449335	0
MA0508.3	PRDM1	-0.161774	0.0483042	0
MA0509.3	RFX1	-0.128283	0.0753465	0
MA0515.1	Sox6	0.0269368	0.356261	0
MA0516.3	SP2	-0.103719	0.0863377	0
MA0518.1	Stat4	-0.0823014	0.139846	0
MA0519.1	Stat5a::Stat5b	-0.0985048	0.119202	0
MA0520.1	Stat6	0.0293823	0.341954	0
MA0521.2	Tcf12	-0.19474	0.0169399	0
MA0523.1	TCF7L2	-0.235266	0.0345403	0
MA0525.2	TP63	-0.11846	0	0
MA0528.2	ZNF263	-0.125138	0.0526443	0
MA0593.1	FOXP2	-0.0703237	0.162097	0
MA0595.1	SREBF1	-0.230597	0.0251405	0
MA0596.1	SREBF2	-0.068642	0.159159	0
MA0599.1	KLF5	-0.0503408	0.123649	0
MA0601.1	Arid3b	-0.581895	0.000916638	0
MA0604.1	Atf1	-0.154818	0.115174	0
MA0605.2	ATF3	-0.210337	0.0598081	0
MA0606.2	Nfat5	-0.0357563	0.209292	0
MA0608.1	Creb3l2	-0.414933	0.0168604	0
MA0609.2	CREM	-0.129433	0.13327	0
MA0611.2	Dux	0.0895208	0.39747	0
MA0615.1	Gmeb1	-0.0238111	0.217223	0
MA0618.1	LBX1	-0.188841	0.0769278	0
MA0623.2	NEUROG1	-0.1752	0.104435	0
MA0624.2	Nfatc1	-0.057573	0.162965	0
MA0625.2	NFATC3	-0.111199	0.10535	0
MA0627.2	POU2F3	0.0457403	0.37627	0
MA0628.1	POU6F1	-0.557457	0.00584692	0
MA0630.1	SHOX	0.0818727	0.40056	0
MA0631.1	Six3	-0.365615	0.0275471	0
MA0632.2	TCFL5	-0.0962073	0.162632	0
MA0633.2	Twist2	-0.216228	0.00936928	0
MA0634.1	ALX3	0.0188929	0.304237	0
MA0635.1	BARHL2	0.0421998	0.340997	0
MA0638.1	CREB3	-0.0916675	0.163932	0
MA0642.2	EN2	-0.030928	0.233039	0
MA0648.1	GSC	0.0334458	0.339659	0
MA0649.1	HEY2	0.0312089	0.330469	0
MA0650.3	Hoxa13	0.0482505	0.380273	0
MA0652.1	IRF8	-0.592243	0	0
MA0658.1	LHX6	-0.548789	0.00543497	0
MA0659.3	Mafg	-0.0871495	0.136027	0
MA0660.1	MEF2B	-0.47007	0.0105596	0
MA0661.1	MEOX1	-0.235731	0.0604822	0
MA0662.1	MIXL1	0.0411727	0.337531	0
MA0665.1	MSC	-0.0192193	0.248155	0
MA0668.2	Neurod2	-0.000739283	0.285355	0
MA0670.1	NFIA	-0.28229	0.00688168	0
MA0671.1	NFIX	-0.235959	0.0270764	0
MA0672.1	NKX2-3	-0.0320966	0.218392	0
MA0673.1	NKX2-8	-0.0844433	0.139075	0
MA0674.1	NKX6-1	-0.395634	0.0127337	0
MA0680.2	Pax7	-0.480245	0.0100943	0
MA0681.2	PHOX2B	-0.455152	0.00979274	0
MA0682.2	PITX1	-0.138929	0.0833537	0
MA0683.1	POU4F2	-0.135367	0.119116	0
MA0684.2	RUNX3	-0.183364	0.0369415	0
MA0688.1	TBX2	-0.14607	0.0773137	0
MA0689.1	TBX20	-0.506783	0.00187681	0
MA0690.2	TBX21	-0.246547	0.0354224	0
MA0691.1	TFAP4	-0.316059	0.0155204	0
MA0692.1	TFEB	0.0168479	0.315721	0
MA0696.1	ZIC1	0.0326323	0.319896	0
MA0697.2	Zic3	0.027538	0.388267	0
MA0698.1	ZBTB18	-0.108175	0.122549	0
MA0702.2	LMX1A	-0.589302	0.0035624	0
MA0703.2	LMX1B	-0.331795	0.0372281	0
MA0704.1	Lhx4	-0.589302	0.0035624	0
MA0706.1	MEOX2	-0.284124	0.0492736	0
MA0707.2	MNX1	-0.174533	0.0885594	0
MA0710.1	NOTO	-0.422995	0.00745627	0
MA0711.1	OTX1	-0.22894	0.0394793	0
MA0712.2	OTX2	-0.0987829	0.126904	0
MA0713.1	PHOX2A	-0.343608	0.0272644	0
MA0714.1	PITX3	-0.0184106	0.250207	0
MA0715.1	PROP1	-0.470647	0.0124711	0
MA0719.1	RHOXF1	-0.193447	0.0796755	0
MA0722.1	VAX1	-0.49749	0.00947319	0
MA0723.2	VAX2	-0.27138	0.0561665	0
MA0725.1	VSX1	-0.49749	0.00947319	0
MA0728.1	Nr2F6	-0.59729	0.00360735	0
MA0729.1	RARA	-0.184928	0	0
MA0730.1	RARA	0.00594486	0.261928	0
MA0731.1	BCL6B	-0.0536245	0	0
MA0732.1	EGR3	-0.219261	0.0783043	0
MA0735.1	GLIS1	-0.0118848	0	0
MA0736.1	GLIS2	0.083291	0.400533	0
MA0738.1	HIC2	-0.442655	0.000316458	0
MA0741.1	KLF16	-0.175713	0.0298207	0
MA0742.2	KLF12	0.0437384	0.400869	0
MA0743.2	SCRT1	-0.136457	0.105109	0
MA0745.2	SNAI2	-0.503639	8.32605e-05	0
MA0746.2	SP3	-0.0291471	0.222516	0
MA0747.1	SP8	-0.0243831	0.223201	0
MA0748.2	YY2	-0.493367	0.00979696	0
MA0752.1	ZNF410	-0.0720838	0	0
MA0753.2	ZNF740	-0.21724	0.0338858	0
MA0754.2	CUX1	0.0401551	0.313836	0
MA0758.1	E2F7	-0.0456681	0	0
MA0766.2	GATA5	-0.658987	5.30297e-05	0
MA0768.2	Lef1	0.00152237	0.288382	0
MA0772.1	IRF7	-0.138371	0.122145	0
MA0774.1	MEIS2	0.0401921	0.40384	0
MA0775.1	MEIS3	-0.0818898	0.135256	0
MA0776.1	MYBL1	-0.303552	0.0199352	0
MA0779.1	PAX1	-0.543689	0	0
MA0782.2	PKNOX1	-0.00516635	0.274466	0
MA0783.1	PKNOX2	-0.0615855	0.188333	0
MA0784.2	POU1F1	-0.176555	0.100928	0
MA0788.1	POU3F3	-0.218211	0.062181	0
MA0793.1	POU6F2	-0.403291	0.0122746	0
MA0795.1	SMAD3	-0.197264	0.0892022	0
MA0799.2	RFX4	-0.308576	0	0
MA0803.1	TBX15	-0.198004	0.0306808	0
MA0807.1	TBX5	-0.329074	0.0052488	0
MA0808.1	TEAD3	-0.0804301	0.153181	0
MA0814.2	TFAP2C	0.0237289	0.369146	0
MA0819.2	CLOCK	-0.0188826	0.249365	0
MA0820.1	FIGLA	-0.53333	1.08766e-06	0
MA0828.2	SREBF2	-0.428134	0	0
MA0829.2	SREBF1	-0.156808	0.0967703	0
MA0830.2	TCF4	-0.910642	3.16203e-13	0
MA0832.1	Tcf21	-0.162295	0.111535	0
MA0834.1	ATF7	-0.0509125	0.165236	0
MA0839.1	CREB3L1	0.0462734	0.32451	0
MA0842.2	NRL	-0.0749327	0.180075	0
MA0844.1	XBP1	0.017312	0.279767	0
MA0847.3	FOXD2	0.0340902	0.34964	0
MA0849.1	FOXO6	-0.0619553	0.174961	0
MA0850.1	FOXP3	0.0324176	0.347574	0
MA0853.1	Alx4	-0.262887	0.0602298	0
MA0854.1	Alx1	-0.247431	0.0669294	0
MA0857.1	Rarb	-0.0652251	0.175189	0
MA0858.1	Rarb	0.0671358	0.338926	0
MA0859.1	Rarg	-0.0342874	0.212106	0
MA0860.1	Rarg	-0.0265819	0.191346	0
MA0861.1	TP73	0.0195083	0.293461	0
MA0862.1	GMEB2	0.0398459	0.303592	0
MA0863.1	MTF1	-0.656026	0.0016179	0
MA0865.2	E2F8	-0.0923088	0.166896	0
MA0866.1	SOX21	0.0538037	0.311589	0
MA0867.2	SOX4	-0.0371814	0.19587	0
MA0868.2	SOX8	-0.0626668	0.177998	0
MA0873.1	HOXD12	-0.108572	0.149672	0
MA0877.3	BARHL1	-0.190728	0.0895899	0
MA0878.3	CDX1	-0.134121	0.125493	0
MA0884.2	DUXA	0.0832954	0.378233	0
MA0886.1	EMX2	-0.266607	0.0492934	0
MA0887.1	EVX1	-0.651305	0.00211855	0
MA0891.1	GSC2	-0.0424379	0.218437	0
MA0892.1	GSX1	-0.23876	0.0704349	0
MA0894.1	HESX1	-0.0609761	0.189556	0
MA0895.1	HMBOX1	0.0591405	0.376321	0
MA0896.1	Hmx1	0.0161829	0.296493	0
MA0899.1	HOXA10	-0.0942333	0.14632	0
MA0900.2	HOXA2	-0.101411	0.141016	0
MA0901.2	HOXB13	-0.162576	0.0851339	0
MA0905.1	HOXC10	-0.18188	0.090562	0
MA0907.1	HOXC13	-0.131089	0.134401	0
MA0910.2	HOXD8	-0.0588602	0.194817	0
MA0912.2	HOXD3	-0.0132553	0.257983	0
MA0913.2	HOXD9	-0.0789208	0.168821	0
MA0914.1	ISL2	-0.374416	0.0152782	0
MA1100.2	ASCL1	-0.362662	0.000442226	0
MA1102.2	CTCFL	-0.151141	0.0584304	0
MA1104.2	GATA6	-0.347779	0.00896061	0
MA1107.2	KLF9	0.00682412	0.313074	0
MA1108.2	MXI1	-0.116863	0.0641859	0
MA1110.2	Nr1H4	-0.00836497	0.263447	0
MA1117.1	RELB	-0.0103019	0.263661	0
MA1118.1	SIX1	-0.190879	0.0712012	0
MA1122.1	TFDP1	0.0585026	0.384842	0
MA1123.2	TWIST1	-0.145536	0.0609353	0
MA1125.1	ZNF384	-0.153731	0.0564549	0
MA1133.1	JUN::JUNB	-0.0585443	0.199594	0
MA1143.1	FOSL1::JUND	0.0156675	0.292014	0
MA1146.1	NR1H4::RXRA	-0.125756	0.128904	0
MA1148.1	PPARA::RXRA	-0.209653	0.0461995	0
MA1151.1	RORC	-0.0349971	0.22354	0
MA1152.1	SOX15	-0.323299	0.00242166	0
MA1153.1	Smad4	-0.0772752	0.133144	0
MA1421.1	TCF7L1	-0.372152	0.018614	0
MA1468.1	ATOH7	0.0419188	0.374981	0
MA1470.1	BACH2	-0.109605	0	0
MA1473.1	CDX4	-0.101572	0.153665	0
MA1474.1	CREB3L4	0.0186923	0.306563	0
MA1475.1	CREB3L4	-0.381251	0.0261453	0
MA1480.1	DPRX	-0.173269	0.0916793	0
MA1481.1	DRGX	-0.119151	0.128713	0
MA1485.1	FERD3L	-0.514394	0.00723653	0
MA1493.1	HES6	-0.695486	0.00115983	0
MA1494.1	HNF4A	-0.263017	0.0498767	0
MA1495.1	HOXA1	-0.500115	0.00998636	0
MA1496.1	HOXA4	0.0577314	0.378635	0
MA1497.1	HOXA6	-0.382239	0.0258248	0
MA1499.1	HOXB4	0.051815	0.397907	0
MA1500.1	HOXB6	0.0141753	0.301972	0
MA1505.1	HOXC8	-0.267458	0.0583573	0
MA1509.1	IRF6	0.0634318	0.348267	0
MA1514.1	KLF17	-0.206203	0.0455572	0
MA1518.2	Lhx1	-0.631392	0.0029127	0
MA1519.1	LHX5	-0.0498586	0.205129	0
MA1523.1	MSANTD3	-0.0851918	0.133993	0
MA1527.1	NFIC	-0.207183	0.0848426	0
MA1531.1	NR1D1	-0.136877	0.130611	0
MA1532.2	NR1D2	-0.0493622	0.200101	0
MA1533.1	NR1I2	-0.0161597	0.253738	0
MA1534.1	NR1I3	-0.0882637	0.14689	0
MA1536.1	NR2C2	0.0371592	0.364024	0
MA1538.1	NR2F1	-0.550368	0.00637486	0
MA1540.2	NR5A1	-0.129712	0.0871579	0
MA1542.1	OSR1	-0.0574062	0.191968	0
MA1544.1	OVOL1	-0.0136072	0.206922	0
MA1545.1	OVOL2	-0.307429	0.0368767	0
MA1546.1	PAX3	-0.0305566	0.225172	0
MA1547.2	PITX2	-0.20814	0.0430603	0
MA1549.1	POU6F1	-0.00672773	0.269092	0
MA1554.1	RFX7	-0.271842	0.0396731	0
MA1556.1	RXRG	-0.0522348	0.206639	0
MA1558.1	SNAI1	-0.594295	3.73619e-07	0
MA1559.1	SNAI3	-0.617293	3.92706e-06	0
MA1561.1	SOX12	-0.267754	0.0544612	0
MA1563.2	SOX18	0.0222743	0.333862	0
MA1571.1	TGIF2LX	-0.266518	0.0471435	0
MA1573.2	Thap11	-0.32856	0.0321733	0
MA1575.1	THRB	-0.22892	0.0749828	0
MA1576.1	THRB	-0.0762723	0.181624	0
MA1578.1	VEZF1	-0.360327	0.00547034	0
MA1579.1	ZBTB26	-0.1262	0.0718711	0
MA1580.1	ZBTB32	-0.233464	0.0662978	0
MA1585.1	ZKSCAN1	0.00726019	0.291677	0
MA1587.1	ZNF135	-0.395099	0.00166237	0
MA1588.1	ZNF136	0.0371701	0.325043	0
MA1589.1	ZNF140	-0.173229	0.104689	0
MA1592.1	ZNF274	-0.386752	0.021669	0
MA1593.1	ZNF317	-0.201959	0.0284202	0
MA1594.1	ZNF382	0.0197182	0.263901	0
MA1596.1	ZNF460	-0.155349	0.0534019	0
MA1597.1	ZNF528	-0.156484	0.115818	0
MA1600.1	ZNF684	-0.0180265	0.248778	0
MA1601.2	ZNF75D	-0.00161454	0.278567	0
MA1602.1	ZSCAN29	-0.0740555	0.184013	0
MA1603.1	Dmrt1	-0.149037	0.11037	0
MA1608.1	Isl1	0.0237515	0.315877	0
MA1615.1	Plagl1	-0.0169904	0.237651	0
MA1620.1	Ptf1A	-0.508389	1.35482e-05	0
MA1623.1	Stat2	0.00745703	0.313285	0
MA1624.1	Stat5a	-0.318928	0.0112493	0
MA1625.1	Stat5b	-0.0140703	0.255756	0
MA1627.1	Wt1	-0.155347	0.0349154	0
MA1629.1	Zic2	-0.0626896	0.136963	0
MA1630.2	ZNF281	-0.0889783	0.121901	0
MA1635.1	BHLHE22	-0.213003	0.0100872	0
MA1638.1	HAND2	0.0210331	0.364167	0
MA1643.1	NFIB	-0.591853	0.00120235	0
MA1647.2	Prdm4	-0.283534	0.0336126	0
MA1649.1	ZBTB12	-0.170258	0.0726343	0
MA1650.1	ZBTB14	-0.0740061	0.180168	0
MA1651.1	ZFP42	-0.566874	0.00252538	0
MA1653.1	ZNF148	0.0240946	0.375975	0
MA1656.1	ZNF449	-0.0219972	0.235666	0
MA1684.1	Foxn1	-0.0560468	0.201573	0
MA1709.1	ZIM3	-0.186902	0.054746	0
MA1710.1	ZNF257	-0.0477339	0.147306	0
MA1711.1	ZNF343	-0.0869267	0.171723	0
MA1712.1	ZNF454	-0.114617	0.0993855	0
MA1713.1	ZNF610	-0.162981	0.0955478	0
MA1715.1	ZNF707	-0.182684	0.0922199	0
MA1718.1	ZNF8	0.0788341	0.359043	0
MA1719.1	ZNF816	-0.299907	0.0190105	0
MA1720.1	ZNF85	-0.00517441	0.271402	0
MA1721.1	ZNF93	-0.0499135	0.204415	0
MA1722.1	ZSCAN31	-0.0280606	0.158639	0
MA1723.1	PRDM9	-0.0982634	0.0742224	0
MA1724.1	Rfx6	-0.111176	0.123667	0
MA1727.1	ZNF417	-0.458959	0.012879	0
MA1728.1	ZNF549	0.0291613	0.397488	0
MA1729.1	ZNF680	0.0441574	0.367181	0
MA1730.1	ZNF708	0.0376643	0.377291	0
MA1934.1	ERF::FIGLA	-0.368881	0.024339	0
MA1938.1	ERF::NHLH1	-0.268367	0.0569048	0
MA1939.1	ERF::SREBF2	-0.231325	0.0518226	0
MA1941.1	ETV2::FIGLA	-0.493514	0.0019713	0
MA1943.1	ETV2::HOXB13	0.0885406	0.392798	0
MA1948.1	ETV5::HOXA2	-0.241664	0.0612361	0
MA1951.1	FOS	-0.316299	0.0347515	0
MA1957.1	HOXB2::ELK1	-0.100842	0.159688	0
MA1960.1	MGA::EVX1	-0.0601282	0.196175	0
MA1961.1	PATZ1	-0.0903571	0.0986759	0
MA1962.1	POU2F1::SOX2	-0.350727	0.0318237	0
MA1963.1	SATB1	-0.102147	0.156586	0
MA1964.1	SMAD2	0.0295667	0.389064	0
MA1965.1	SP5	-0.0637049	0.0824006	0
MA1966.1	TFAP4::ETV1	-0.20706	0.0458523	0
MA1967.1	TFAP4::FLI1	-0.190821	0.0950112	0
MA1968.1	TFCP2	-0.209372	0.0838157	0
MA1971.1	ZBED2	0.0774882	0.395423	0
MA1973.1	ZKSCAN3	0.0549291	0.386401	0
MA1974.1	ZNF211	-0.0539214	0.205158	0
MA1976.1	ZNF320	-0.0514287	0.188281	0
MA1977.1	ZNF324	0.00999716	0.299528	0
MA1978.1	ZNF354A	-0.340943	0.00778182	0
MA1980.1	ZNF418	-0.0167123	0.253228	0
MA1983.1	ZNF582	0.0823746	0.380562	0
MA1985.1	ZNF669	-0.320405	0.0409017	0
MA1987.1	ZNF701	-0.180542	0.0384826	0
MA1991.1	Hnf1A	-0.119111	0.103885	0
MA1994.1	Nkx2-1	-0.336774	0.0137781	0
MA1995.1	Npas4	-0.00836862	0.24052	0
MA1996.1	Nr1H2	-0.0303081	0.205796	0
MA1998.1	Prdm14	-0.296375	0.0217928	0
MA1999.1	Prdm5	-0.221492	0.0193053	0
MA2002.1	Zfp335	-0.0239435	0.215515	0
MA0130.1	ZNF354C	NA	NA	NA

## Sheet: Enh_E_3
motif_id	motif_name	log2enr	negLog10P	negLog10Padj
MA1104.2	GATA6	0.882246	6.96517	3.86548
MA0766.2	GATA5	0.838798	5.83746	3.0388
MA0036.3	GATA2	0.738273	5.23956	2.617
MA0140.2	GATA1::TAL1	0.812119	4.6664	2.16878
MA0035.4	GATA1	0.699646	3.63585	1.28819
MA0029.1	Mecom	0.637511	2.53743	0.500417
MA1656.1	ZNF449	0.551005	2.40424	0.418505
MA1646.1	OSR2	0.43405	1.96764	0.262909
MA0106.3	TP53	0.453013	1.73484	0.249831
MA0501.1	MAF::NFE2	0.495401	1.68251	0.249831
MA0610.1	DMRT3	0.467265	1.80854	0.249831
MA0623.2	NEUROG1	0.549606	1.90858	0.249831
MA0631.1	Six3	0.519017	1.7492	0.249831
MA0738.1	HIC2	0.439622	1.84407	0.249831
MA0868.2	SOX8	0.417899	1.67977	0.249831
MA1480.1	DPRX	0.48536	1.67741	0.249831
MA0078.2	Sox17	0.426859	1.65499	0.23655
MA0607.2	BHLHA15	0.494385	1.62721	0.229643
MA0003.4	TFAP2A	0.374377	1.58536	0.228968
MA1154.1	ZNF282	0.450943	1.57234	0.228968
MA0093.3	USF1	0.449444	1.55714	0.228315
MA0150.2	Nfe2l2	0.445477	1.53972	0.220226
MA1515.1	KLF2	0.353412	1.53458	0.220226
MA0119.1	NFIC::TLX1	0.460186	1.4949	0.210119
MA0646.1	GCM1	0.468968	1.51189	0.210119
MA0753.2	ZNF740	0.428346	1.46501	0.208075
MA0794.1	PROX1	0.411515	1.46201	0.208075
MA1479.1	DMRTC2	0.412614	1.43766	0.201298
MA1596.1	ZNF460	0.356953	1.42047	0.19924
MA1587.1	ZNF135	0.357648	1.40534	0.19775
MA0014.3	PAX5	0.427986	1.37552	0.187168
MA0111.1	Spz1	0.359292	1.3229	0.187168
MA0131.2	HINFP	0.419143	1.34532	0.187168
MA0515.1	Sox6	0.322733	1.31122	0.187168
MA1545.1	OVOL2	0.383974	1.30809	0.187168
MA1516.1	KLF3	0.383427	1.2812	0.181133
MA1624.1	Stat5a	0.356961	1.27776	0.181133
MA0087.2	Sox5	0.362479	1.26607	0.174992
MA0083.3	SRF	0.309343	1.22454	0.147463
MA0139.1	CTCF	0.388221	1.22184	0.147463
MA0599.1	KLF5	0.236351	1.17543	0.125189
MA1978.1	ZNF354A	0.254045	1.15072	0.112955
MA0884.2	DUXA	0.356156	1.08346	0.101049
MA0841.1	NFE2	0.347931	1.07901	0.0999028
MA0681.2	PHOX2B	0.298456	1.0491	0.089297
MA0782.2	PKNOX1	0.305375	1.06131	0.089297
MA1152.1	SOX15	0.22438	1.06096	0.089297
MA1478.1	DMRTA2	0.311907	1.05818	0.089297
MA1980.1	ZNF418	0.336869	1.05198	0.089297
MA1421.1	TCF7L1	0.332933	1.01601	0.0781434
MA1468.1	ATOH7	0.305389	1.02171	0.0781434
MA1542.1	OSR1	0.320257	1.00868	0.0763202
MA0478.1	FOSL2	0.298808	0.999238	0.0752072
MA0089.2	MAFG::NFE2L1	0.323842	0.96774	0.069502
MA1588.1	ZNF136	0.323794	0.954339	0.069502
MA0883.1	Dmbx1	0.312288	0.949516	0.0684447
MA0493.2	KLF1	0.214033	0.928965	0.0666558
MA0683.1	POU4F2	0.308135	0.929897	0.0666558
MA1983.1	ZNF582	0.297995	0.925787	0.0666558
MA0479.1	FOXH1	0.280782	0.915369	0.0587262
MA1710.1	ZNF257	0.199326	0.909873	0.0557053
MA0074.1	RXRA::VDR	0.300678	0.889416	0.0540087
MA1527.1	NFIC	0.296556	0.890775	0.0540087
MA1573.2	Thap11	0.29774	0.873237	0.0509794
MA0135.1	Lhx3	0.260315	0.822172	0.0467741
MA0468.1	DUX4	0.281252	0.846728	0.0467741
MA0477.2	FOSL1	0.261192	0.854301	0.0467741
MA0496.3	MAFK	0.228276	0.837133	0.0467741
MA0591.1	Bach1::Mafk	0.287384	0.845116	0.0467741
MA0742.2	KLF12	0.259303	0.828842	0.0467741
MA1107.2	KLF9	0.211316	0.85725	0.0467741
MA1132.1	JUN::JUNB	0.253917	0.83228	0.0467741
MA1533.1	NR1I2	0.281092	0.824234	0.0467741
MA1563.2	SOX18	0.229637	0.841428	0.0467741
MA0071.1	RORA	0.238997	0.806102	0.0439671
MA0527.1	ZBTB33	0.235628	0.814146	0.0439671
MA1632.1	ATF2	0.259024	0.809003	0.0439671
MA1583.1	ZFP57	0.250316	0.797603	0.0421637
MA0077.1	SOX9	0.237051	0.782203	0.036607
MA0100.3	MYB	0.207866	0.778851	0.036607
MA1133.1	JUN::JUNB	0.264009	0.775496	0.036607
MA0828.2	SREBF2	0.194516	0.769779	0.0363903
MA1647.2	Prdm4	0.25022	0.767487	0.0363903
MA0476.1	FOS	0.228455	0.757862	0.0362422
MA1101.2	BACH2	0.25293	0.753673	0.0362422
MA1960.1	MGA::EVX1	0.24847	0.762732	0.0362422
MA0606.2	Nfat5	0.17379	0.731459	0.0333878
MA0746.2	SP3	0.220989	0.736486	0.0333878
MA1986.1	ZNF692	0.19227	0.729948	0.0333878
MA0091.1	TAL1::TCF3	0.217515	0.703709	0.0263581
MA0041.2	FOXD3	0.158756	0.704527	0.0263581
MA0461.2	Atoh1	0.213613	0.678888	0.0254795
MA0597.2	THAP1	0.166333	0.688411	0.0254795
MA1128.1	FOSL1::JUN	0.19924	0.684911	0.0254795
MA1544.1	OVOL1	0.177613	0.683843	0.0254795
MA1951.1	FOS	0.203369	0.687797	0.0254795
MA1116.1	RBPJ	0.143705	0.673835	0.0244038
MA1570.1	TFAP4	0.191005	0.669812	0.0219177
MA1114.1	PBX3	0.187112	0.665971	0.0214529
MA1534.1	NR1I3	0.186663	0.664767	0.0214529
MA1934.1	ERF::FIGLA	0.220855	0.66494	0.0214529
MA0462.2	BATF::JUN	0.182318	0.646602	0.021138
MA0814.2	TFAP2C	0.162822	0.648285	0.021138
MA0863.1	MTF1	0.193345	0.65254	0.021138
MA1125.1	ZNF384	0.131133	0.653081	0.021138
MA1514.1	KLF17	0.203655	0.647654	0.021138
MA1142.1	FOSL1::JUND	0.18895	0.637646	0.0165321
MA0648.1	GSC	0.18841	0.623591	0.0163776
MA0679.2	ONECUT1	0.190215	0.634405	0.0163776
MA0741.1	KLF16	0.156909	0.603752	0.0163776
MA0887.1	EVX1	0.20085	0.618932	0.0163776
MA0891.1	GSC2	0.188831	0.600761	0.0163776
MA1126.1	FOS::JUN	0.192571	0.599937	0.0163776
MA1143.1	FOSL1::JUND	0.195018	0.597967	0.0163776
MA1520.1	MAF	0.191973	0.602911	0.0163776
MA1638.1	HAND2	0.132994	0.623227	0.0163776
MA1645.1	NKX2-2	0.163727	0.616223	0.0163776
MA1729.1	ZNF680	0.183576	0.611646	0.0163776
MA1939.1	ERF::SREBF2	0.159924	0.60717	0.0163776
MA1979.1	ZNF416	0.155699	0.611496	0.0163776
MA1996.1	Nr1H2	0.136322	0.606231	0.0163776
MA0693.3	Vdr	0.146849	0.587811	0.0143822
MA1105.2	GRHL2	0.160242	0.590448	0.0143822
MA1720.1	ZNF85	0.180945	0.588626	0.0143822
MA0142.1	Pou5f1::Sox2	0.158288	0.579976	0.0137222
MA0463.2	BCL6	0.186324	0.578034	0.0137222
MA0499.2	MYOD1	0.140566	0.580749	0.0137222
MA0601.1	Arid3b	0.133547	0.57108	0.0137222
MA0847.3	FOXD2	0.143094	0.563175	0.0137222
MA1589.1	ZNF140	0.180741	0.582199	0.0137222
MA0669.1	NEUROG2	0.17809	0.559412	0.0136148
MA1719.1	ZNF816	0.170658	0.560332	0.0136148
MA0162.4	EGR1	0.150365	0.551006	0.0112319
MA0164.1	Nr2e3	0.155877	0.553217	0.0112319
MA1987.1	ZNF701	0.145795	0.55511	0.0112319
MA0625.2	NFATC3	0.131466	0.547799	0.00921992
MA0519.1	Stat5a::Stat5b	0.134773	0.538466	0.00345093
MA0871.2	TFEC	0.168908	0.539358	0.00345093
MA0819.2	CLOCK	0.155404	0.537087	0.00325402
MA1928.1	BNC2	0.142042	0.532208	0.000729124
MA0002.2	Runx1	-0.103862	0.12892	0
MA0080.6	Spi1	-0.585618	0.000178821	0
MA0092.1	Hand1::Tcf3	-0.0406353	0.216998	0
MA0102.4	CEBPA	-0.557656	0.00391468	0
MA0154.4	EBF1	-0.228642	0.0671406	0
MA0498.2	MEIS1	-0.140319	0.12331	0
MA0522.3	TCF3	-0.0967936	0.160387	0
MA0594.2	HOXA9	0.0613207	0.326823	0
MA0904.2	HOXB5	-0.0984901	0.158692	0
MA1508.1	IKZF1	-0.157927	0.0677803	0
MA1639.1	MEIS1	-0.148564	0.119272	0
MA0004.1	Arnt	-0.0883484	0.162759	0
MA0006.1	Ahr::Arnt	0.039451	0.321584	0
MA0007.3	Ar	-0.0816749	0.105936	0
MA0009.2	TBXT	0.0775232	0.36067	0
MA0017.2	NR2F1	0.0477501	0.355104	0
MA0018.4	CREB1	-0.2136	0.0772524	0
MA0024.3	E2F1	-0.175463	0	0
MA0025.2	NFIL3	-0.657487	0.00165616	0
MA0027.2	EN1	-0.775062	0.000490995	0
MA0028.2	ELK1	-0.0277986	0.212642	0
MA0030.1	FOXF2	0.0331324	0.315601	0
MA0031.1	FOXD1	-0.679369	0.00118691	0
MA0032.2	FOXC1	-0.0839701	0.159547	0
MA0033.2	FOXL1	-0.0730889	0.166043	0
MA0038.2	GFI1	-0.0841984	0.168749	0
MA0039.4	KLF4	0.00670432	0.293425	0
MA0042.2	FOXI1	-0.324232	0.0218063	0
MA0046.2	HNF1A	0.114102	0.442506	0
MA0047.3	FOXA2	-0.0811159	0.171525	0
MA0048.2	NHLH1	-0.323498	0.0337768	0
MA0050.3	Irf1	0.00452518	0.287819	0
MA0051.1	IRF2	-0.369359	0.0271731	0
MA0052.4	MEF2A	-0.0255499	0.233386	0
MA0056.2	MZF1	-0.410107	0.0172994	0
MA0058.3	MAX	-0.0734597	0.175949	0
MA0060.3	NFYA	-0.297869	0.0455701	0
MA0062.3	GABPA	-0.440793	0.00280621	0
MA0063.2	NKX2-5	-0.113447	0.14617	0
MA0065.2	Pparg::Rxra	-0.0885138	0.155423	0
MA0066.1	PPARG	-0.254543	0.0435468	0
MA0067.2	PAX2	-0.256576	0	0
MA0068.2	PAX4	0.104767	0.425796	0
MA0069.1	PAX6	-0.0960442	0.156053	0
MA0070.1	PBX1	-0.538727	0.00630628	0
MA0072.1	RORA	0.123357	0.447345	0
MA0073.1	RREB1	-0.198297	0.083362	0
MA0075.3	PRRX2	-0.177899	0.0968981	0
MA0076.2	ELK4	-0.0113992	0.25673	0
MA0079.5	SP1	-0.461047	0.0107542	0
MA0081.2	SPIB	-0.757579	1.35749e-05	0
MA0084.1	SRY	0.0171332	0.303636	0
MA0088.2	ZNF143	-0.188577	0	0
MA0090.3	TEAD1	-0.102345	0.154212	0
MA0095.3	Yy1	0.036592	0.337578	0
MA0099.3	FOS::JUN	0.0474684	0.345	0
MA0101.1	REL	-0.404933	0.0201262	0
MA0103.3	ZEB1	-0.0362764	0.216727	0
MA0105.4	NFKB1	-0.161097	0	0
MA0107.1	RELA	-0.311071	0.0418194	0
MA0112.3	ESR1	0.0748179	0.375649	0
MA0113.3	NR3C1	-0.172129	0	0
MA0114.4	HNF4A	-0.563698	0.00462875	0
MA0115.1	NR1H2::RXRA	-0.147675	0	0
MA0117.2	Mafb	0.0946777	0.441931	0
MA0122.3	Nkx3-2	0.112409	0.46846	0
MA0124.2	Nkx3-1	-0.342007	0.0299526	0
MA0125.1	Nobox	-0.300919	0.0435695	0
MA0132.2	PDX1	-0.452212	0.00912123	0
MA0136.3	Elf5	-0.54164	0.000263426	0
MA0137.3	STAT1	-0.166169	0.107207	0
MA0138.2	REST	-0.0449464	0.17111	0
MA0141.3	ESRRB	-0.0338344	0.211776	0
MA0143.4	SOX2	-0.0588044	0.19622	0
MA0144.2	STAT3	-0.455289	0.00882349	0
MA0145.2	Tfcp2l1	-0.304739	0.0381979	0
MA0146.2	Zfx	0.116533	0.518589	0
MA0149.1	EWSR1-FLI1	0.0730687	0.351382	0
MA0151.1	Arid3a	0.0585834	0.401373	0
MA0152.2	Nfatc2	-0.396278	0.0129476	0
MA0155.1	INSM1	-0.290114	0.0441492	0
MA0157.3	Foxo3	-0.202707	0.0755065	0
MA0158.2	HOXA5	-0.219969	0.075914	0
MA0159.1	RARA::RXRA	0.0704485	0.372511	0
MA0160.2	NR4A2	-0.679148	0.00100773	0
MA0161.2	NFIC	-0.12493	0.137066	0
MA0163.1	PLAG1	0.11671	0.451168	0
MA0258.2	ESR2	-0.161484	0.107885	0
MA0259.1	ARNT::HIF1A	-0.291476	0.0465252	0
MA0442.2	SOX10	-0.0219293	0.241141	0
MA0465.2	CDX2	-0.0196449	0.245642	0
MA0466.3	CEBPB	-0.145223	0	0
MA0467.2	Crx	0.034178	0.334372	0
MA0469.3	E2F3	-0.00886572	0	0
MA0470.2	E2F4	-0.136245	0	0
MA0471.2	E2F6	-0.0942408	0.157062	0
MA0472.2	EGR2	0.106953	0.413872	0
MA0473.3	ELF1	-0.315159	0.0161846	0
MA0480.2	Foxo1	-0.204132	0.0833674	0
MA0483.1	Gfi1B	0.0594573	0.382579	0
MA0485.2	HOXC9	-0.0199121	0.226994	0
MA0486.2	HSF1	-0.432828	0	0
MA0488.1	JUN	0.0328305	0.309782	0
MA0494.1	Nr1h3::Rxra	-0.267098	0.053753	0
MA0495.3	MAFF	0.0561336	0.361376	0
MA0497.1	MEF2C	-0.075274	0.167911	0
MA0500.2	MYOG	-0.201767	0.0746627	0
MA0502.2	NFYB	-0.303215	0.0440444	0
MA0504.1	NR2C2	-0.0629771	0.193351	0
MA0505.2	Nr5A2	-0.256701	0.0556293	0
MA0506.2	Nrf1	-0.04204	0.18876	0
MA0507.2	POU2F2	-0.31301	0.0346673	0
MA0508.3	PRDM1	-0.421165	0.00919321	0
MA0509.3	RFX1	-0.0793702	0	0
MA0511.2	RUNX2	0.0949795	0.433161	0
MA0512.2	Rxra	-0.202554	0	0
MA0516.3	SP2	-0.0682613	0.184742	0
MA0517.1	STAT1::STAT2	0.0132827	0.299464	0
MA0518.1	Stat4	-0.57888	0.00278142	0
MA0520.1	Stat6	-0.0424622	0.216168	0
MA0521.2	Tcf12	-0.199709	0.0703089	0
MA0523.1	TCF7L2	-0.502772	0.00657397	0
MA0524.2	TFAP2C	-0.0616897	0.194699	0
MA0525.2	TP63	-0.0368205	0	0
MA0528.2	ZNF263	-0.188959	0.0754041	0
MA0592.3	ESRRA	-0.105332	0.15154	0
MA0593.1	FOXP2	-0.00569768	0.266567	0
MA0595.1	SREBF1	-0.228596	0.0671406	0
MA0596.1	SREBF2	-0.293991	0.0428175	0
MA0602.1	Arid5a	-0.270817	0.0487504	0
MA0604.1	Atf1	-0.0865376	0.15536	0
MA0605.2	ATF3	0.00801105	0.211345	0
MA0608.1	Creb3l2	-0.302129	0.0309541	0
MA0609.2	CREM	-0.0580227	0.181381	0
MA0611.2	Dux	-0.206099	0.071193	0
MA0615.1	Gmeb1	-0.225126	0	0
MA0616.2	HES2	-0.281496	0.0431772	0
MA0618.1	LBX1	-0.490418	0.00855462	0
MA0624.2	Nfatc1	-0.155215	0.0933132	0
MA0626.1	Npas2	-0.212799	0.0805594	0
MA0627.2	POU2F3	-0.413534	0.0144227	0
MA0628.1	POU6F1	-0.0434884	0.210162	0
MA0629.1	Rhox11	-0.152208	0.117013	0
MA0630.1	SHOX	-0.554619	0.00495293	0
MA0632.2	TCFL5	-0.203132	0.0620406	0
MA0633.2	Twist2	-0.248877	0.0446002	0
MA0634.1	ALX3	-0.401386	0.0211145	0
MA0635.1	BARHL2	-0.0741826	0.180652	0
MA0638.1	CREB3	-0.305558	0	0
MA0639.1	DBP	-0.481799	0.00749826	0
MA0640.2	ELF3	-0.326241	0.0104039	0
MA0641.1	ELF4	-0.367112	0.0233265	0
MA0642.2	EN2	-0.35457	0.0295075	0
MA0643.1	Esrrg	0.0185685	0.294296	0
MA0645.1	ETV6	-0.403444	0.014265	0
MA0647.1	GRHL1	-0.0117685	0.236611	0
MA0649.1	HEY2	0.041729	0.310272	0
MA0650.3	Hoxa13	-0.222497	0.0661951	0
MA0652.1	IRF8	-0.301128	0	0
MA0654.1	ISX	-0.248298	0.0553908	0
MA0657.1	KLF13	0.127138	0.491873	0
MA0658.1	LHX6	-0.426203	0.0171374	0
MA0659.3	Mafg	0.0167817	0.295254	0
MA0660.1	MEF2B	-0.609336	0.002969	0
MA0661.1	MEOX1	-0.214168	0.079595	0
MA0662.1	MIXL1	-0.492571	0.00984259	0
MA0664.1	MLXIPL	-0.0501352	0.189082	0
MA0665.1	MSC	-0.560078	0.00527754	0
MA0666.2	MSX1	-0.18196	0.0880516	0
MA0667.1	MYF6	0.0688649	0.36208	0
MA0668.2	Neurod2	0.0207439	0.307145	0
MA0670.1	NFIA	0.0871222	0.453597	0
MA0671.1	NFIX	0.000387238	0.273587	0
MA0672.1	NKX2-3	-0.23374	0.0606975	0
MA0673.1	NKX2-8	-0.00627669	0.264024	0
MA0674.1	NKX6-1	-0.272447	0.0493298	0
MA0676.1	Nr2e1	-0.0532172	0.201408	0
MA0680.2	Pax7	-0.299723	0.0446593	0
MA0682.2	PITX1	0.0250128	0.317889	0
MA0684.2	RUNX3	-0.0252935	0.236948	0
MA0686.1	SPDEF	-0.104101	0.132686	0
MA0687.1	SPIC	-0.355904	0.0153948	0
MA0688.1	TBX2	-0.485882	0.00785813	0
MA0689.1	TBX20	-0.168261	0.105838	0
MA0690.2	TBX21	-0.301412	0.0433929	0
MA0691.1	TFAP4	-0.347383	0.0317704	0
MA0692.1	TFEB	-0.152359	0.117006	0
MA0694.1	ZBTB7B	0.0214267	0.282131	0
MA0696.1	ZIC1	0.145973	0.496476	0
MA0697.2	Zic3	-0.0693733	0.179964	0
MA0698.1	ZBTB18	-0.258946	0.0580497	0
MA0699.1	LBX2	-0.385708	0.0235617	0
MA0700.2	LHX2	-0.171666	0.099884	0
MA0702.2	LMX1A	-0.266172	0.0570812	0
MA0703.2	LMX1B	-0.144004	0.121507	0
MA0704.1	Lhx4	-0.266172	0.0570812	0
MA0706.1	MEOX2	-0.324428	0.0378083	0
MA0707.2	MNX1	0.0559249	0.359152	0
MA0710.1	NOTO	0.0716312	0.391451	0
MA0711.1	OTX1	0.129993	0.522709	0
MA0712.2	OTX2	0.0626911	0.38705	0
MA0713.1	PHOX2A	0.0138439	0.290079	0
MA0714.1	PITX3	-0.0719564	0.18387	0
MA0715.1	PROP1	0.0453855	0.328334	0
MA0719.1	RHOXF1	-0.528594	0.00714327	0
MA0722.1	VAX1	-0.235448	0.0697983	0
MA0723.2	VAX2	-0.20489	0.0716293	0
MA0724.1	VENTX	-0.165476	0.108225	0
MA0725.1	VSX1	-0.235448	0.0697983	0
MA0728.1	Nr2F6	0.051913	0.313869	0
MA0729.1	RARA	-0.0466438	0	0
MA0730.1	RARA	-0.0512009	0.133324	0
MA0731.1	BCL6B	-0.0165411	0	0
MA0732.1	EGR3	-0.0772183	0.109727	0
MA0733.1	EGR4	0.0458308	0.321669	0
MA0734.3	Gli2	-0.410537	0.0179662	0
MA0735.1	GLIS1	-0.00198951	0	0
MA0736.1	GLIS2	-0.080791	0.136846	0
MA0743.2	SCRT1	-0.334834	0.034938	0
MA0745.2	SNAI2	0.00201024	0.277039	0
MA0747.1	SP8	0.117301	0.509125	0
MA0748.2	YY2	-0.306452	0.0190985	0
MA0749.1	ZBED1	-0.00908367	0	0
MA0750.2	ZBTB7A	0.1014	0.44927	0
MA0752.1	ZNF410	-0.0358311	0	0
MA0754.2	CUX1	-0.115363	0.124218	0
MA0756.2	ONECUT2	0.111065	0.421225	0
MA0758.1	E2F7	-0.0154996	0	0
MA0760.1	ERF	0.0105837	0.279326	0
MA0761.2	ETV1	-0.353283	0.00823398	0
MA0762.1	ETV2	-0.0752811	0.180451	0
MA0763.1	ETV3	0.131767	0.472301	0
MA0768.2	Lef1	-0.177621	0.0922645	0
MA0772.1	IRF7	-0.349096	0.0316816	0
MA0774.1	MEIS2	-0.0904742	0.161812	0
MA0775.1	MEIS3	-0.359433	0.0229388	0
MA0776.1	MYBL1	0.0904676	0.390323	0
MA0777.1	MYBL2	0.0232232	0.239524	0
MA0778.1	NFKB2	0.0171428	0.272752	0
MA0779.1	PAX1	-0.160686	0	0
MA0783.1	PKNOX2	-0.0773739	0.109725	0
MA0784.2	POU1F1	-0.159536	0.0951155	0
MA0788.1	POU3F3	-0.188106	0.0868481	0
MA0793.1	POU6F2	0.0376136	0.325687	0
MA0795.1	SMAD3	-0.188262	0.0476825	0
MA0799.2	RFX4	-0.0858935	0	0
MA0803.1	TBX15	-0.132294	0.123248	0
MA0807.1	TBX5	-0.316365	0.0335485	0
MA0808.1	TEAD3	0.116487	0.480656	0
MA0812.1	TFAP2B	-0.240303	0.0674961	0
MA0813.1	TFAP2B	0.00604211	0.269945	0
MA0820.1	FIGLA	-0.121139	0.119742	0
MA0823.1	HEY1	0.00440371	0.256224	0
MA0825.1	MNT	-0.1647	0.103641	0
MA0829.2	SREBF1	0.00563883	0.271212	0
MA0830.2	TCF4	0.0773369	0.428517	0
MA0832.1	Tcf21	-0.00193289	0.243161	0
MA0833.2	ATF4	-0.109445	0.149343	0
MA0834.1	ATF7	0.051957	0.305005	0
MA0838.1	CEBPG	-0.367051	0.0189912	0
MA0839.1	CREB3L1	-0.323279	0	0
MA0840.1	Creb5	-0.131199	0.0732592	0
MA0842.2	NRL	-0.0373409	0.216739	0
MA0843.1	TEF	-0.0680186	0.171879	0
MA0844.1	XBP1	-0.279007	0	0
MA0849.1	FOXO6	-0.353675	0.0211486	0
MA0850.1	FOXP3	-0.120907	0.135177	0
MA0853.1	Alx4	-0.298565	0.0383378	0
MA0854.1	Alx1	-0.0896887	0.161585	0
MA0857.1	Rarb	-0.0540284	0.13072	0
MA0858.1	Rarb	-0.111059	0	0
MA0859.1	Rarg	-0.0912174	0.0987869	0
MA0860.1	Rarg	-0.088271	0	0
MA0861.1	TP73	-0.160778	0.082068	0
MA0862.1	GMEB2	0.012697	0.243296	0
MA0865.2	E2F8	-0.0940274	0.140596	0
MA0866.1	SOX21	-0.113037	0	0
MA0867.2	SOX4	0.0907352	0.486899	0
MA0870.1	Sox1	-0.180862	0	0
MA0873.1	HOXD12	-0.284769	0.0350534	0
MA0875.1	BARX1	-0.0876019	0.168631	0
MA0876.1	BSX	-0.593011	0.00381259	0
MA0877.3	BARHL1	-0.0280311	0.230174	0
MA0878.3	CDX1	-0.44912	0.0141886	0
MA0879.2	DLX1	-0.252776	0.062087	0
MA0880.1	Dlx3	-0.0415738	0.216442	0
MA0885.2	Dlx2	-0.557893	0.00538867	0
MA0886.1	EMX2	-0.286322	0.0491761	0
MA0890.1	GBX2	-0.350817	0.0268477	0
MA0892.1	GSX1	-0.249375	0.0536614	0
MA0893.2	GSX2	-0.244778	0.0630759	0
MA0894.1	HESX1	-0.225461	0.0674058	0
MA0895.1	HMBOX1	-0.251872	0.0627871	0
MA0896.1	Hmx1	-0.614161	0.0028346	0
MA0899.1	HOXA10	-0.000921665	0.273843	0
MA0900.2	HOXA2	-0.201462	0.0802547	0
MA0901.2	HOXB13	-0.0726701	0.176113	0
MA0903.1	HOXB3	-0.381403	0.0247416	0
MA0905.1	HOXC10	-0.0568445	0.200044	0
MA0907.1	HOXC13	-0.0853825	0.16537	0
MA0909.3	Hoxd13	-0.0332196	0.227533	0
MA0910.2	HOXD8	-0.119078	0.140903	0
MA0912.2	HOXD3	-0.484454	0.0103998	0
MA0913.2	HOXD9	-0.0775635	0.175945	0
MA0914.1	ISL2	-0.284934	0.048977	0
MA1099.2	HES1	-0.280503	0.0434475	0
MA1100.2	ASCL1	-0.0934587	0.15402	0
MA1102.2	CTCFL	0.0435915	0.336953	0
MA1106.1	HIF1A	-0.242694	0.06118	0
MA1108.2	MXI1	-0.120263	0.116913	0
MA1110.2	Nr1H4	0.055802	0.391677	0
MA1111.1	NR2F2	-0.108546	0.147926	0
MA1112.2	NR4A1	-0.573744	0.00295777	0
MA1117.1	RELB	-0.339196	0.0340013	0
MA1118.1	SIX1	-0.0275776	0.233101	0
MA1122.1	TFDP1	-0.0312544	0.21441	0
MA1123.2	TWIST1	-0.0534049	0.200597	0
MA1124.1	ZNF24	-0.0663022	0.187211	0
MA1145.1	FOSL2::JUND	0.164693	0.53028	0
MA1146.1	NR1H4::RXRA	-0.43212	0.014098	0
MA1148.1	PPARA::RXRA	-0.417413	0.0169299	0
MA1149.1	RARA::RXRG	-0.0844947	0.172031	0
MA1150.1	RORB	-0.013652	0.250844	0
MA1151.1	RORC	-0.375023	0.0243412	0
MA1153.1	Smad4	-0.380262	0.017072	0
MA1155.1	ZSCAN4	-0.368152	0	0
MA1418.1	IRF3	0.0414134	0.302207	0
MA1420.1	IRF5	-0.42545	0.0148876	0
MA1464.1	ARNT2	-0.0903597	0.152137	0
MA1466.1	ATF6	0.0549853	0.312583	0
MA1470.1	BACH2	-0.0438748	0	0
MA1471.1	BARX2	0.0345059	0.333838	0
MA1473.1	CDX4	-0.398723	0.0211672	0
MA1474.1	CREB3L4	-0.586259	0.00166631	0
MA1475.1	CREB3L4	-0.116332	0.10937	0
MA1481.1	DRGX	-0.338697	0.0297709	0
MA1484.1	ETS2	-0.167558	0.106723	0
MA1485.1	FERD3L	0.13834	0.475549	0
MA1491.2	GLI3	0.053146	0.307502	0
MA1493.1	HES6	-0.208332	0.0701848	0
MA1494.1	HNF4A	-0.229048	0	0
MA1495.1	HOXA1	-0.278475	0.0483249	0
MA1496.1	HOXA4	-0.331333	0.0353259	0
MA1497.1	HOXA6	-0.234931	0.064413	0
MA1498.2	HOXA7	-0.171452	0.0884507	0
MA1499.1	HOXB4	-0.16056	0.100001	0
MA1500.1	HOXB6	-0.0315088	0.22792	0
MA1501.1	HOXB7	-0.336468	0.0345205	0
MA1505.1	HOXC8	-0.294971	0.0393114	0
MA1509.1	IRF6	-0.0557895	0.159939	0
MA1513.1	KLF15	0.0746809	0.362768	0
MA1518.2	Lhx1	-0.159025	0.107236	0
MA1519.1	LHX5	-0.239869	0.0618	0
MA1522.1	MAZ	-0.297514	0.0416205	0
MA1523.1	MSANTD3	0.00695714	0.281797	0
MA1524.2	Msgn1	-0.0379781	0.219731	0
MA1530.1	NKX6-3	-0.299133	0.0399483	0
MA1531.1	NR1D1	-0.110735	0.113343	0
MA1532.2	NR1D2	-0.0815827	0.106272	0
MA1535.1	NR2C1	-0.227879	0.0476432	0
MA1536.1	NR2C2	-0.0279676	0.232649	0
MA1538.1	NR2F1	-0.0330171	0.183997	0
MA1540.2	NR5A1	-0.291312	0.0425744	0
MA1541.1	NR6A1	0.126912	0.466817	0
MA1546.1	PAX3	-0.285719	0.0224673	0
MA1547.2	PITX2	0.0574189	0.374861	0
MA1548.1	PLAGL2	-0.170338	0.104484	0
MA1549.1	POU6F1	-0.379852	0.0233782	0
MA1552.1	RARB	-0.363743	0.0120008	0
MA1554.1	RFX7	-0.181577	0.0982046	0
MA1556.1	RXRG	0.0394008	0.293768	0
MA1558.1	SNAI1	0.0551425	0.380688	0
MA1559.1	SNAI3	0.124161	0.51753	0
MA1560.1	SOHLH2	-0.136507	0.109493	0
MA1561.1	SOX12	0.147907	0.497423	0
MA1562.1	SOX14	0.0929787	0.398958	0
MA1565.1	TBX18	-0.363339	0.0192388	0
MA1569.1	TFAP2E	-0.288619	0.045775	0
MA1571.1	TGIF2LX	-0.122879	0.131785	0
MA1575.1	THRB	-0.0882118	0.130771	0
MA1576.1	THRB	-0.231571	0.0343216	0
MA1577.1	TLX2	-0.815027	0.000255841	0
MA1578.1	VEZF1	-0.164475	0.108339	0
MA1579.1	ZBTB26	-0.0951563	0.152346	0
MA1580.1	ZBTB32	-0.11163	0.147706	0
MA1581.1	ZBTB6	-0.149657	0.106801	0
MA1585.1	ZKSCAN1	-0.240111	0.067768	0
MA1592.1	ZNF274	0.099226	0.401396	0
MA1593.1	ZNF317	-0.0435543	0.21269	0
MA1594.1	ZNF382	0.022818	0.238631	0
MA1597.1	ZNF528	-0.341912	0.0143472	0
MA1599.1	ZNF682	-0.222288	0.0754752	0
MA1600.1	ZNF684	-0.232267	0.0508279	0
MA1601.2	ZNF75D	-0.296477	0.0460164	0
MA1602.1	ZSCAN29	-0.294257	0.0210158	0
MA1603.1	Dmrt1	-0.470399	0.0117777	0
MA1604.1	Ebf2	-0.215744	0.0736687	0
MA1608.1	Isl1	0.102978	0.425853	0
MA1615.1	Plagl1	-0.290689	0.0342469	0
MA1616.1	Prdm15	-0.513131	0.00725728	0
MA1618.1	Ptf1a	0.100703	0.482999	0
MA1620.1	Ptf1A	-0.13202	0.117352	0
MA1623.1	Stat2	-0.106574	0.111593	0
MA1625.1	Stat5b	0.129016	0.511797	0
MA1627.1	Wt1	-0.434042	0.00971252	0
MA1628.1	Zic1::Zic2	-0.19386	0.0834089	0
MA1629.1	Zic2	0.0430338	0.352002	0
MA1630.2	ZNF281	-0.076687	0.179061	0
MA1635.1	BHLHE22	-0.244521	0.0464321	0
MA1640.1	MEIS2	-0.129562	0.13088	0
MA1643.1	NFIB	-0.0733467	0.178761	0
MA1649.1	ZBTB12	-0.202308	0.0852842	0
MA1650.1	ZBTB14	-0.346435	0.0222729	0
MA1651.1	ZFP42	-0.192266	0.0901774	0
MA1652.1	ZKSCAN5	-0.434459	0.00679902	0
MA1653.1	ZNF148	-0.125576	0.124255	0
MA1654.1	ZNF16	-0.325884	0	0
MA1655.1	ZNF341	-0.454874	0.0101241	0
MA1657.1	ZNF652	0.139174	0.52557	0
MA1684.1	Foxn1	-0.0765284	0.163991	0
MA1708.1	ETV7	-0.214964	0.0552329	0
MA1709.1	ZIM3	0.0998657	0.465177	0
MA1711.1	ZNF343	0.119882	0.446959	0
MA1712.1	ZNF454	-0.361529	0.0285138	0
MA1713.1	ZNF610	-0.405161	0.0140887	0
MA1714.1	ZNF675	0.0028223	0.265704	0
MA1715.1	ZNF707	-0.0810178	0.160038	0
MA1717.1	ZNF784	0.0905943	0.389001	0
MA1718.1	ZNF8	-0.113797	0.0834069	0
MA1721.1	ZNF93	-0.388232	0.0199025	0
MA1722.1	ZSCAN31	-0.0645196	0	0
MA1723.1	PRDM9	-0.045965	0.206083	0
MA1724.1	Rfx6	-0.412606	0.0188907	0
MA1725.1	ZNF189	-0.201003	0.0750968	0
MA1726.1	ZNF331	-0.198456	0.0806591	0
MA1727.1	ZNF417	-0.0467614	0.183944	0
MA1728.1	ZNF549	0.0134995	0.299841	0
MA1730.1	ZNF708	-0.185777	0.0948544	0
MA1731.1	ZNF768	-0.158863	0.101274	0
MA1931.1	ELK1::HOXA1	0.139978	0.482984	0
MA1932.1	ELK1::HOXB13	-0.313125	0	0
MA1933.1	ELK1::SREBF2	-0.286184	0	0
MA1935.1	ERF::FOXI1	-0.164175	0.083961	0
MA1936.1	ERF::FOXO1	-0.109013	0.141681	0
MA1937.1	ERF::HOXB13	-0.651027	0.00216004	0
MA1938.1	ERF::NHLH1	-0.279814	0.0235372	0
MA1940.1	ETV2::DRGX	-0.166394	0.105275	0
MA1941.1	ETV2::FIGLA	-0.058124	0.196498	0
MA1942.1	ETV2::FOXI1	-0.322881	0.0251147	0
MA1943.1	ETV2::HOXB13	-0.222428	0.0543228	0
MA1946.1	ETV5::FOXI1	-0.331983	0.0314961	0
MA1947.1	ETV5::FOXO1	-0.110941	0.138824	0
MA1948.1	ETV5::HOXA2	-0.472788	0.0101137	0
MA1949.1	FLI1::DRGX	-0.326849	0.0363591	0
MA1952.1	FOXJ2::ELF1	-0.372362	0.0120199	0
MA1953.1	FOXO1::ELF1	-0.0940236	0.153528	0
MA1955.1	FOXO1::ELK3	-0.270101	0.0514534	0
MA1956.1	FOXO1::FLI1	-0.391728	0.0228814	0
MA1957.1	HOXB2::ELK1	-0.0520072	0.178539	0
MA1958.1	HOXD12::ELK1	-0.267318	0	0
MA1961.1	PATZ1	-0.0282551	0.233761	0
MA1962.1	POU2F1::SOX2	-0.112004	0.1348	0
MA1963.1	SATB1	-0.0909232	0.166024	0
MA1964.1	SMAD2	-0.271094	0.0384903	0
MA1965.1	SP5	-0.0255858	0.22642	0
MA1966.1	TFAP4::ETV1	-0.306845	0.0429548	0
MA1967.1	TFAP4::FLI1	-0.108439	0.114974	0
MA1968.1	TFCP2	-0.0409141	0.204057	0
MA1969.1	THRA	-0.309822	0.0419335	0
MA1971.1	ZBED2	-0.490767	0.00403596	0
MA1972.1	ZFP14	-0.349919	0.0239636	0
MA1973.1	ZKSCAN3	0.0576393	0.339137	0
MA1974.1	ZNF211	-0.296326	0.0450168	0
MA1975.1	ZNF214	-0.034395	0.223709	0
MA1976.1	ZNF320	-0.179332	0.0996202	0
MA1977.1	ZNF324	-0.303263	0.0442108	0
MA1981.1	ZNF530	-0.0296302	0.231749	0
MA1982.1	ZNF574	0.0416962	0.318334	0
MA1984.1	ZNF667	-0.0816762	0.174361	0
MA1985.1	ZNF669	-0.188862	0.0473988	0
MA1989.1	Bcl11B	-0.00122788	0.2751	0
MA1991.1	Hnf1A	-0.124218	0.132353	0
MA1992.1	Ikzf3	-0.214871	0.0434017	0
MA1994.1	Nkx2-1	0.107921	0.455701	0
MA1995.1	Npas4	-0.0188932	0.171026	0
MA1998.1	Prdm14	0.00724991	0.278486	0
MA1999.1	Prdm5	-0.291048	0.0365126	0
MA2002.1	Zfp335	0.0476331	0.374951	0
MA0130.1	ZNF354C	NA	NA	NA

## Sheet: Enh_E_2
motif_id	motif_name	log2enr	negLog10P	negLog10Padj
MA0766.2	GATA5	0.870618	11.7346	8.93598
MA0036.3	GATA2	0.793732	11.5383	8.91575
MA0140.2	GATA1::TAL1	0.951266	11.2169	8.71927
MA1104.2	GATA6	0.741023	8.67738	6.48079
MA1516.1	KLF3	0.593846	3.93099	2.24628
MA0035.4	GATA1	0.475268	2.95675	1.38855
MA0119.1	NFIC::TLX1	0.493181	2.13029	0.721701
MA0894.1	HESX1	0.392478	2.12242	0.721701
MA0879.2	DLX1	0.45461	2.07036	0.701069
MA1519.1	LHX5	0.396365	2.09217	0.701069
MA0125.1	Nobox	0.424232	1.99475	0.65094
MA0699.1	LBX2	0.445824	1.77141	0.483029
MA0670.1	NFIA	0.273701	1.7506	0.475856
MA0029.1	Mecom	0.403888	1.63754	0.386721
MA0892.1	GSX1	0.474673	1.62898	0.386721
MA1515.1	KLF2	0.238946	1.6249	0.386721
MA1984.1	ZNF667	0.3398	1.62308	0.386721
MA0642.2	EN2	0.367007	1.60306	0.372607
MA0700.2	LHX2	0.336635	1.58884	0.369975
MA0666.2	MSX1	0.30234	1.55763	0.353082
MA0083.3	SRF	0.429618	1.43966	0.289364
MA1581.1	ZBTB6	0.238651	1.40068	0.270103
MA0150.2	Nfe2l2	0.317253	1.3729	0.269501
MA0876.1	BSX	0.327705	1.37066	0.269501
MA0880.1	Dlx3	0.338914	1.36854	0.269501
MA0890.1	GBX2	0.296823	1.39061	0.269501
MA0069.1	PAX6	0.380047	1.3331	0.254605
MA1481.1	DRGX	0.28787	1.31962	0.245246
MA0114.4	HNF4A	0.284416	1.31287	0.242571
MA0075.3	PRRX2	0.29457	1.29626	0.241905
MA1577.1	TLX2	0.283474	1.29664	0.241905
MA1657.1	ZNF652	0.290239	1.28626	0.237598
MA0164.1	Nr2e3	0.289746	1.26086	0.233615
MA0634.1	ALX3	0.31636	1.22537	0.217646
MA0813.1	TFAP2B	0.309728	1.22077	0.217646
MA0819.2	CLOCK	0.298211	1.21923	0.217646
MA1108.2	MXI1	0.184206	1.2306	0.217646
MA1589.1	ZNF140	0.400683	1.21696	0.217646
MA0654.1	ISX	0.244022	1.16259	0.178763
MA0777.1	MYBL2	0.356957	1.1653	0.178763
MA1533.1	NR1I2	0.33601	1.14498	0.169148
MA0068.2	PAX4	0.312497	1.13206	0.167878
MA0662.1	MIXL1	0.305015	1.11554	0.167878
MA0671.1	NFIX	0.226771	1.11527	0.167878
MA0885.2	Dlx2	0.283651	1.12124	0.167878
MA1592.1	ZNF274	0.346491	1.12946	0.167878
MA1647.2	Prdm4	0.294218	1.13136	0.167878
MA0520.1	Stat6	0.256941	1.10645	0.165135
MA1155.1	ZSCAN4	0.371488	1.10739	0.165135
MA1720.1	ZNF85	0.283764	1.08902	0.153696
MA1114.1	PBX3	0.217556	1.0825	0.150139
MA0462.2	BATF::JUN	0.221495	1.04256	0.134902
MA0599.1	KLF5	0.127813	1.04338	0.134902
MA0886.1	EMX2	0.267531	1.04399	0.134902
MA1132.1	JUN::JUNB	0.235682	1.03708	0.134902
MA0003.4	TFAP2A	0.171286	1.01282	0.130291
MA0496.3	MAFK	0.191908	1.02203	0.130291
MA1928.1	BNC2	0.223798	1.01519	0.130291
MA0027.2	EN1	0.238033	0.996862	0.12793
MA0060.3	NFYA	0.265115	0.985054	0.12793
MA0597.2	THAP1	0.158012	1.00508	0.12793
MA0808.1	TEAD3	0.216277	0.989224	0.12793
MA0910.2	HOXD8	0.239939	0.987816	0.12793
MA1624.1	Stat5a	0.210156	0.982412	0.12793
MA1527.1	NFIC	0.318985	0.966392	0.121677
MA1570.1	TFAP4	0.208417	0.96758	0.121677
MA0149.1	EWSR1-FLI1	0.325212	0.953277	0.118481
MA0626.1	Npas2	0.254911	0.956392	0.118481
MA1498.2	HOXA7	0.314984	0.952702	0.118481
MA1501.1	HOXB7	0.246112	0.95099	0.118481
MA1534.1	NR1I3	0.208325	0.953045	0.118481
MA0092.1	Hand1::Tcf3	0.172087	0.9347	0.113662
MA0667.1	MYF6	0.258496	0.932485	0.113662
MA0893.2	GSX2	0.21956	0.929128	0.113662
MA0498.2	MEIS1	0.200857	0.895064	0.113168
MA0088.2	ZNF143	0.298791	0.890629	0.113168
MA0132.2	PDX1	0.184583	0.897644	0.113168
MA0608.1	Creb3l2	0.289965	0.905953	0.113168
MA0609.2	CREM	0.286613	0.906319	0.113168
MA0630.1	SHOX	0.266491	0.902222	0.113168
MA1101.2	BACH2	0.295209	0.893955	0.113168
MA1588.1	ZNF136	0.286672	0.915276	0.113168
MA1979.1	ZNF416	0.16046	0.885678	0.112272
MA1500.1	HOXB6	0.224613	0.87276	0.111973
MA1986.1	ZNF692	0.150457	0.869231	0.111973
MA1995.1	Npas4	0.293235	0.873801	0.111973
MA1153.1	Smad4	0.155181	0.854493	0.105061
MA1146.1	NR1H4::RXRA	0.247968	0.851268	0.10377
MA0901.2	HOXB13	0.16749	0.847437	0.101865
MA0834.1	ATF7	0.264023	0.841439	0.0996936
MA0722.1	VAX1	0.234311	0.825248	0.0948283
MA0725.1	VSX1	0.234311	0.825248	0.0948283
MA0782.2	PKNOX1	0.170088	0.823842	0.0948283
MA0903.1	HOXB3	0.219129	0.823441	0.0948283
MA0875.1	BARX1	0.196785	0.820821	0.0940614
MA0702.2	LMX1A	0.220922	0.813628	0.0923453
MA0704.1	Lhx4	0.220922	0.813628	0.0923453
MA0100.3	MYB	0.152616	0.807472	0.0898086
MA0157.3	Foxo3	0.160653	0.779731	0.0762492
MA1495.1	HOXA1	0.235953	0.76571	0.0657027
MA0039.4	KLF4	0.0919133	0.750606	0.0642623
MA0046.2	HNF1A	0.199473	0.706729	0.0642623
MA0122.3	Nkx3-2	0.172276	0.754791	0.0642623
MA0259.1	ARNT::HIF1A	0.191021	0.702317	0.0642623
MA0463.2	BCL6	0.232982	0.741834	0.0642623
MA0477.2	FOSL1	0.155234	0.699558	0.0642623
MA0478.1	FOSL2	0.164748	0.757869	0.0642623
MA0493.2	KLF1	0.0931841	0.685293	0.0642623
MA0592.3	ESRRA	0.147961	0.703973	0.0642623
MA0610.1	DMRT3	0.160257	0.712923	0.0642623
MA0611.2	Dux	0.239015	0.736223	0.0642623
MA0658.1	LHX6	0.209006	0.748385	0.0642623
MA0659.3	Mafg	0.144207	0.686373	0.0642623
MA0680.2	Pax7	0.17698	0.684738	0.0642623
MA0703.2	LMX1B	0.211196	0.726766	0.0642623
MA0707.2	MNX1	0.165545	0.726081	0.0642623
MA0715.1	PROP1	0.190869	0.689374	0.0642623
MA0754.2	CUX1	0.243578	0.733731	0.0642623
MA0887.1	EVX1	0.200043	0.695604	0.0642623
MA1497.1	HOXA6	0.211569	0.692376	0.0642623
MA1505.1	HOXC8	0.240025	0.753099	0.0642623
MA1541.1	NR6A1	0.181181	0.69129	0.0642623
MA1718.1	ZNF8	0.231067	0.687951	0.0642623
MA0030.1	FOXF2	0.161147	0.657851	0.0503954
MA0690.2	TBX21	0.147771	0.657316	0.0503954
MA0746.2	SP3	0.134305	0.662901	0.0503954
MA1154.1	ZNF282	0.223102	0.663324	0.0503954
MA1602.1	ZSCAN29	0.215192	0.657759	0.0503954
MA0135.1	Lhx3	0.168404	0.654501	0.0489746
MA1583.1	ZFP57	0.216439	0.648009	0.0452584
MA0501.1	MAF::NFE2	0.167757	0.642182	0.0419898
MA0504.1	NR2C2	0.141075	0.640216	0.0419898
MA0706.1	MEOX2	0.173248	0.641197	0.0419898
MA0731.1	BCL6B	0.124475	0.635165	0.0419898
MA1552.1	RARB	0.202288	0.638454	0.0419898
MA1938.1	ERF::NHLH1	0.20676	0.637091	0.0419898
MA0151.1	Arid3a	0.10106	0.627151	0.0403296
MA0596.1	SREBF2	0.122405	0.624095	0.0403296
MA1142.1	FOSL1::JUND	0.136843	0.622814	0.0403296
MA0161.2	NFIC	0.147433	0.61359	0.0373394
MA0863.1	MTF1	0.202686	0.61249	0.0373394
MA1728.1	ZNF549	0.0927342	0.617648	0.0373394
MA0009.2	TBXT	0.19841	0.604902	0.0365397
MA0141.3	ESRRB	0.174093	0.599994	0.0365397
MA0661.1	MEOX1	0.14441	0.605382	0.0365397
MA0688.1	TBX2	0.111142	0.591328	0.0365397
MA0723.2	VAX2	0.183872	0.595285	0.0365397
MA0734.3	Gli2	0.116538	0.597682	0.0365397
MA0747.1	SP8	0.094709	0.589691	0.0365397
MA1485.1	FERD3L	0.185626	0.60434	0.0365397
MA1536.1	NR2C2	0.129166	0.595366	0.0365397
MA1711.1	ZNF343	0.193992	0.595189	0.0365397
MA1969.1	THRA	0.143221	0.589678	0.0365397
MA1597.1	ZNF528	0.183061	0.587592	0.036344
MA1643.1	NFIB	0.150389	0.585796	0.036344
MA0839.1	CREB3L1	0.189771	0.583396	0.0356119
MA1580.1	ZBTB32	0.147123	0.582624	0.0356119
MA0112.3	ESR1	0.166293	0.564445	0.0343443
MA0595.1	SREBF1	0.0993383	0.554241	0.0343443
MA0756.2	ONECUT2	0.177946	0.576512	0.0343443
MA0914.1	ISL2	0.128743	0.576475	0.0343443
MA1473.1	CDX4	0.133328	0.570573	0.0343443
MA1596.1	ZNF460	0.0947172	0.576614	0.0343443
MA1712.1	ZNF454	0.11212	0.554273	0.0343443
MA1722.1	ZSCAN31	0.147618	0.557965	0.0343443
MA1971.1	ZBED2	0.169077	0.567194	0.0343443
MA1982.1	ZNF574	0.139074	0.573777	0.0343443
MA1509.1	IRF6	0.176021	0.55279	0.0340343
MA0625.2	NFATC3	0.0926686	0.547876	0.0325262
MA1960.1	MGA::EVX1	0.130488	0.547887	0.0325262
MA1726.1	ZNF331	0.0910944	0.544645	0.0304248
MA0873.1	HOXD12	0.16324	0.540713	0.0276196
MA0017.2	NR2F1	0.0824637	0.524492	0.0208824
MA0508.3	PRDM1	0.0772504	0.524881	0.0208824
MA0748.2	YY2	0.157171	0.527302	0.0208824
MA1980.1	ZNF418	0.115973	0.522023	0.0208824
MA1128.1	FOSL1::JUN	0.0936259	0.512872	0.0191679
MA1107.2	KLF9	0.064492	0.506407	0.01548
MA0774.1	MEIS2	0.0793233	0.503168	0.0152111
MA0084.1	SRY	0.0828184	0.499221	0.0123241
MA1649.1	ZBTB12	0.0953363	0.493956	0.011276
MA0676.1	Nr2e1	0.0761731	0.487978	0.00947314
MA0913.2	HOXD9	0.0819807	0.475667	0.00335239
MA0071.1	RORA	0.0786824	0.474306	0.0030142
MA0002.2	Runx1	-0.080132	0.115191	0
MA0014.3	PAX5	-0.0949314	0.156681	0
MA0080.6	Spi1	-0.775964	6.5534e-11	0
MA0091.1	TAL1::TCF3	-0.0143156	0.2568	0
MA0102.4	CEBPA	-0.333792	0.0139236	0
MA0154.4	EBF1	-0.0270272	0.230767	0
MA0522.3	TCF3	-0.46926	0.00274131	0
MA0594.2	HOXA9	-0.00356275	0.24107	0
MA0904.2	HOXB5	-0.132154	0.124798	0
MA1508.1	IKZF1	-0.563254	2.20819e-07	0
MA1639.1	MEIS1	-0.154419	0.100245	0
MA0004.1	Arnt	0.0430888	0.343945	0
MA0006.1	Ahr::Arnt	-0.161661	0.0935291	0
MA0007.3	Ar	0.0748947	0.356919	0
MA0018.4	CREB1	0.0526553	0.397135	0
MA0024.3	E2F1	-0.14615	0.0906466	0
MA0025.2	NFIL3	-0.643127	0.000403632	0
MA0028.2	ELK1	-0.276281	0.0549475	0
MA0031.1	FOXD1	-0.232654	0.0673628	0
MA0032.2	FOXC1	-0.0574285	0.1736	0
MA0033.2	FOXL1	0.0207528	0.34531	0
MA0038.2	GFI1	-0.417168	0.0155853	0
MA0041.2	FOXD3	-0.0810261	0.132517	0
MA0042.2	FOXI1	-0.0609013	0.165919	0
MA0047.3	FOXA2	0.0353595	0.360999	0
MA0048.2	NHLH1	0.0704329	0.462157	0
MA0050.3	Irf1	-0.199835	0.0262384	0
MA0051.1	IRF2	-0.377003	0.0182773	0
MA0052.4	MEF2A	-0.197192	0.0278626	0
MA0056.2	MZF1	-0.0488156	0.197588	0
MA0058.3	MAX	0.014724	0.297079	0
MA0062.3	GABPA	-0.782824	2.65363e-10	0
MA0063.2	NKX2-5	-0.177665	0.0811503	0
MA0065.2	Pparg::Rxra	0.0487734	0.44125	0
MA0066.1	PPARG	-0.358136	0.0308489	0
MA0067.2	PAX2	-0.0586066	0.181604	0
MA0070.1	PBX1	-0.0102072	0.261973	0
MA0072.1	RORA	-0.305669	0.0433297	0
MA0073.1	RREB1	-0.0467001	0.199553	0
MA0074.1	RXRA::VDR	-0.0347918	0.225807	0
MA0076.2	ELK4	-0.943411	1.48569e-07	0
MA0077.1	SOX9	-0.102786	0.139833	0
MA0078.2	Sox17	-0.0648318	0.176505	0
MA0079.5	SP1	-0.61997	0.00010015	0
MA0081.2	SPIB	-0.936117	4.54005e-13	0
MA0087.2	Sox5	-0.000390474	0.281512	0
MA0089.2	MAFG::NFE2L1	0.0511168	0.360632	0
MA0090.3	TEAD1	0.0736122	0.451256	0
MA0093.3	USF1	-0.0110802	0.262234	0
MA0095.3	Yy1	-0.284612	0.0155157	0
MA0099.3	FOS::JUN	0.0734121	0.454213	0
MA0101.1	REL	-0.133739	0.109804	0
MA0103.3	ZEB1	-0.025145	0.218365	0
MA0105.4	NFKB1	-0.0210411	0.212873	0
MA0106.3	TP53	-0.313514	0.029073	0
MA0107.1	RELA	-0.419623	0.0100416	0
MA0111.1	Spz1	-0.10787	0.117677	0
MA0113.3	NR3C1	0.0380475	0.290586	0
MA0115.1	NR1H2::RXRA	0.0604531	0.32753	0
MA0117.2	Mafb	-0.210416	0.045723	0
MA0124.2	Nkx3-1	0.0180191	0.318427	0
MA0131.2	HINFP	-0.0958408	0.163141	0
MA0136.3	Elf5	-0.688699	3.64356e-10	0
MA0137.3	STAT1	0.0568621	0.392301	0
MA0138.2	REST	-0.516212	0.00732008	0
MA0139.1	CTCF	-0.0883233	0.161296	0
MA0142.1	Pou5f1::Sox2	-0.101398	0.137673	0
MA0143.4	SOX2	-0.0821056	0.152253	0
MA0144.2	STAT3	-0.0257046	0.232683	0
MA0145.2	Tfcp2l1	-0.0554901	0.183149	0
MA0146.2	Zfx	-6.33211e-05	0.286346	0
MA0152.2	Nfatc2	0.0263799	0.349501	0
MA0155.1	INSM1	-0.16364	0.0709061	0
MA0158.2	HOXA5	-0.0190026	0.24935	0
MA0159.1	RARA::RXRA	-0.0881133	0.15667	0
MA0160.2	NR4A2	-0.0955963	0.133386	0
MA0162.4	EGR1	-0.104519	0.12648	0
MA0163.1	PLAG1	-0.0563626	0.196217	0
MA0258.2	ESR2	-0.050082	0.1956	0
MA0442.2	SOX10	-0.0245473	0.228301	0
MA0461.2	Atoh1	-0.021035	0.246681	0
MA0465.2	CDX2	0.0114586	0.308474	0
MA0466.3	CEBPB	-0.324302	0	0
MA0467.2	Crx	0.0414116	0.392535	0
MA0468.1	DUX4	0.0329503	0.329019	0
MA0469.3	E2F3	-0.0237167	0	0
MA0470.2	E2F4	-0.0312413	0.186054	0
MA0471.2	E2F6	-0.163971	0.059164	0
MA0472.2	EGR2	-0.0926439	0.165923	0
MA0473.3	ELF1	-0.748872	3.10826e-09	0
MA0476.1	FOS	-0.0106083	0.263024	0
MA0479.1	FOXH1	-0.0596965	0.190053	0
MA0480.2	Foxo1	-0.171388	0.0842713	0
MA0483.1	Gfi1B	-0.270088	0.0170494	0
MA0485.2	HOXC9	-0.106048	0.155062	0
MA0486.2	HSF1	-0.273913	0.0535932	0
MA0488.1	JUN	-0.300574	0.032714	0
MA0494.1	Nr1h3::Rxra	-0.0971171	0.138902	0
MA0495.3	MAFF	-0.230982	0.0430172	0
MA0497.1	MEF2C	-0.297782	0.00857933	0
MA0499.2	MYOD1	-0.151812	0.0615972	0
MA0500.2	MYOG	0.00200892	0.290429	0
MA0502.2	NFYB	-0.207065	0.0642765	0
MA0505.2	Nr5A2	0.069211	0.454088	0
MA0506.2	Nrf1	-0.0342341	0.224862	0
MA0507.2	POU2F2	-0.111922	0.15016	0
MA0509.3	RFX1	-0.227992	0	0
MA0511.2	RUNX2	-0.243349	0.0385885	0
MA0512.2	Rxra	0.0285839	0.282976	0
MA0515.1	Sox6	-0.12701	0.0898727	0
MA0516.3	SP2	-0.191261	0.04285	0
MA0517.1	STAT1::STAT2	-0.605191	5.72831e-05	0
MA0518.1	Stat4	-0.0160365	0.252118	0
MA0519.1	Stat5a::Stat5b	-0.00975655	0.264503	0
MA0521.2	Tcf12	-0.0132228	0.254436	0
MA0523.1	TCF7L2	-0.0290854	0.229719	0
MA0524.2	TFAP2C	-0.525874	0.000831039	0
MA0525.2	TP63	-0.0944039	0	0
MA0527.1	ZBTB33	-0.148168	0.102685	0
MA0528.2	ZNF263	-0.0986642	0.103839	0
MA0591.1	Bach1::Mafk	0.000705276	0.2763	0
MA0593.1	FOXP2	-0.0877294	0.138291	0
MA0601.1	Arid3b	-0.0673038	0.165508	0
MA0602.1	Arid5a	-0.234034	0.0416267	0
MA0604.1	Atf1	-0.0444578	0.215481	0
MA0605.2	ATF3	-0.275153	0.0246901	0
MA0606.2	Nfat5	0.0205076	0.340198	0
MA0607.2	BHLHA15	0.10738	0.44232	0
MA0615.1	Gmeb1	-0.0817277	0.151775	0
MA0616.2	HES2	-0.0748136	0.183706	0
MA0618.1	LBX1	0.0448811	0.373684	0
MA0623.2	NEUROG1	0.023092	0.298885	0
MA0624.2	Nfatc1	-0.178941	0.0414578	0
MA0627.2	POU2F3	-0.187989	0.0609657	0
MA0628.1	POU6F1	0.106216	0.461883	0
MA0629.1	Rhox11	-0.127687	0.124532	0
MA0631.1	Six3	0.0291127	0.31708	0
MA0632.2	TCFL5	0.0239485	0.298211	0
MA0633.2	Twist2	0.0235519	0.355031	0
MA0635.1	BARHL2	-0.0907658	0.163892	0
MA0638.1	CREB3	-0.186005	0.0885183	0
MA0639.1	DBP	-0.302224	0.0452123	0
MA0640.2	ELF3	-0.771939	4.98695e-11	0
MA0641.1	ELF4	-0.293692	0.0455715	0
MA0643.1	Esrrg	0.0700611	0.430315	0
MA0645.1	ETV6	-0.672724	1.82955e-05	0
MA0646.1	GCM1	-0.122658	0.13765	0
MA0647.1	GRHL1	-0.033981	0.226458	0
MA0648.1	GSC	0.0140931	0.305335	0
MA0649.1	HEY2	-0.0983502	0.160643	0
MA0650.3	Hoxa13	0.0589066	0.421531	0
MA0652.1	IRF8	-0.426389	0.00726751	0
MA0657.1	KLF13	-0.0803837	0.152634	0
MA0660.1	MEF2B	-0.129105	0.130284	0
MA0664.1	MLXIPL	-0.0847346	0.174182	0
MA0665.1	MSC	-0.437866	0.00677335	0
MA0668.2	Neurod2	-0.274001	0.0165617	0
MA0669.1	NEUROG2	-0.0322101	0.229756	0
MA0672.1	NKX2-3	-0.344911	0.0072688	0
MA0673.1	NKX2-8	-0.275834	0.0215167	0
MA0674.1	NKX6-1	0.0196197	0.319878	0
MA0679.2	ONECUT1	-0.184893	0.0810728	0
MA0681.2	PHOX2B	-0.0938728	0.146708	0
MA0682.2	PITX1	0.048369	0.413574	0
MA0683.1	POU4F2	0.0317304	0.30173	0
MA0684.2	RUNX3	-0.231727	0.0227937	0
MA0686.1	SPDEF	-0.165287	0.110683	0
MA0687.1	SPIC	-0.633423	7.67798e-06	0
MA0689.1	TBX20	0.033294	0.343983	0
MA0691.1	TFAP4	-0.216268	0.0581878	0
MA0692.1	TFEB	-0.121031	0.125334	0
MA0693.3	Vdr	-0.0208773	0.241736	0
MA0694.1	ZBTB7B	-0.0842324	0.173749	0
MA0696.1	ZIC1	-0.243296	0.0681184	0
MA0697.2	Zic3	-0.00294665	0.279164	0
MA0698.1	ZBTB18	-0.201578	0.0608784	0
MA0710.1	NOTO	0.0628603	0.420877	0
MA0711.1	OTX1	0.0113846	0.308234	0
MA0712.2	OTX2	0.0370086	0.376207	0
MA0713.1	PHOX2A	-0.0110018	0.262372	0
MA0714.1	PITX3	-0.147361	0.0950382	0
MA0719.1	RHOXF1	-0.242964	0.0531402	0
MA0724.1	VENTX	0.0310607	0.33023	0
MA0728.1	Nr2F6	0.0997508	0.409494	0
MA0729.1	RARA	0.0299633	0.2512	0
MA0730.1	RARA	-0.290741	0.0341954	0
MA0732.1	EGR3	-0.520312	0.00321438	0
MA0733.1	EGR4	-0.114819	0.140763	0
MA0735.1	GLIS1	-0.00781583	0	0
MA0736.1	GLIS2	-0.0888349	0.167769	0
MA0738.1	HIC2	-0.0157299	0.251104	0
MA0741.1	KLF16	0.0144647	0.321411	0
MA0742.2	KLF12	-0.223728	0.0472905	0
MA0743.2	SCRT1	-0.0183549	0.250387	0
MA0745.2	SNAI2	-0.0901933	0.131551	0
MA0749.1	ZBED1	-0.0291497	0	0
MA0750.2	ZBTB7A	-0.498219	0.00105269	0
MA0752.1	ZNF410	-0.0974307	0	0
MA0753.2	ZNF740	-0.220511	0.0497875	0
MA0758.1	E2F7	-0.0408383	0	0
MA0760.1	ERF	-0.887156	3.52988e-05	0
MA0761.2	ETV1	-0.875598	2.29124e-12	0
MA0762.1	ETV2	-0.904323	3.30474e-05	0
MA0763.1	ETV3	-0.310785	0.0348158	0
MA0768.2	Lef1	-0.0412219	0.207909	0
MA0772.1	IRF7	-0.587405	0.00251722	0
MA0775.1	MEIS3	0.06439	0.450331	0
MA0776.1	MYBL1	0.0828155	0.369419	0
MA0778.1	NFKB2	-0.0440735	0.216857	0
MA0779.1	PAX1	-0.248963	0.0303619	0
MA0783.1	PKNOX2	-0.0762075	0.165407	0
MA0784.2	POU1F1	-0.0996899	0.159322	0
MA0788.1	POU3F3	-0.165142	0.0792812	0
MA0793.1	POU6F2	-0.0668644	0.181224	0
MA0794.1	PROX1	-0.117875	0.131714	0
MA0795.1	SMAD3	0.0131277	0.27512	0
MA0799.2	RFX4	-0.0662256	0.11983	0
MA0803.1	TBX15	-0.13809	0.0812368	0
MA0807.1	TBX5	-0.0143677	0.255113	0
MA0812.1	TFAP2B	-0.0356392	0.223138	0
MA0814.2	TFAP2C	0.0454848	0.417619	0
MA0820.1	FIGLA	-0.0872586	0.112186	0
MA0823.1	HEY1	-0.153141	0.117714	0
MA0825.1	MNT	0.0877827	0.424733	0
MA0828.2	SREBF2	-0.178946	0.0515082	0
MA0829.2	SREBF1	0.0496251	0.367735	0
MA0830.2	TCF4	-0.06003	0.159951	0
MA0832.1	Tcf21	-0.033246	0.226439	0
MA0833.2	ATF4	-0.108281	0.145233	0
MA0838.1	CEBPG	-0.394301	0.0235983	0
MA0840.1	Creb5	-0.721955	0	0
MA0841.1	NFE2	0.0212252	0.290155	0
MA0842.2	NRL	0.0359178	0.334022	0
MA0843.1	TEF	0.0181069	0.289828	0
MA0844.1	XBP1	-0.00460606	0.245576	0
MA0847.3	FOXD2	-0.0221145	0.242513	0
MA0849.1	FOXO6	-0.179401	0.0566748	0
MA0850.1	FOXP3	-0.150245	0.0877316	0
MA0853.1	Alx4	0.0648349	0.364964	0
MA0854.1	Alx1	0.0928129	0.424225	0
MA0857.1	Rarb	0.00429617	0.250637	0
MA0858.1	Rarb	-0.147662	0.0649081	0
MA0859.1	Rarg	0.0384057	0.302057	0
MA0860.1	Rarg	0.0528024	0.30904	0
MA0861.1	TP73	-0.00132686	0.261223	0
MA0862.1	GMEB2	0.0096408	0.26318	0
MA0865.2	E2F8	-0.0323243	0.22777	0
MA0866.1	SOX21	0.057115	0.318161	0
MA0867.2	SOX4	-0.105459	0.0938285	0
MA0868.2	SOX8	-0.295735	0.0182665	0
MA0870.1	Sox1	0.0321618	0.282442	0
MA0871.2	TFEC	-0.206053	0.0858911	0
MA0877.3	BARHL1	-0.0175594	0.251293	0
MA0878.3	CDX1	-0.00267008	0.274916	0
MA0883.1	Dmbx1	0.0443494	0.351413	0
MA0884.2	DUXA	-0.28833	0.0500928	0
MA0891.1	GSC2	-0.192922	0.0819281	0
MA0895.1	HMBOX1	-0.190381	0.0822578	0
MA0896.1	Hmx1	0.0478015	0.351431	0
MA0899.1	HOXA10	0.0374272	0.370511	0
MA0900.2	HOXA2	-0.0618724	0.181723	0
MA0905.1	HOXC10	-0.0553625	0.198815	0
MA0907.1	HOXC13	0.112274	0.464649	0
MA0909.3	Hoxd13	-0.183973	0.064394	0
MA0912.2	HOXD3	0.0572456	0.387271	0
MA1099.2	HES1	-0.228895	0.072441	0
MA1100.2	ASCL1	-0.172923	0.0456261	0
MA1102.2	CTCFL	-0.162587	0.0742975	0
MA1105.2	GRHL2	-0.129717	0.105567	0
MA1106.1	HIF1A	-0.34326	0.0308354	0
MA1110.2	Nr1H4	-0.110331	0.0832985	0
MA1111.1	NR2F2	0.0138716	0.31221	0
MA1112.2	NR4A1	0.00372818	0.29213	0
MA1116.1	RBPJ	0.0449043	0.448787	0
MA1117.1	RELB	-0.181375	0.0857111	0
MA1118.1	SIX1	-0.0798107	0.16764	0
MA1122.1	TFDP1	-0.20323	0.0848819	0
MA1123.2	TWIST1	-0.162071	0.0597821	0
MA1124.1	ZNF24	-0.0262818	0.239419	0
MA1125.1	ZNF384	-0.0445972	0.182699	0
MA1126.1	FOS::JUN	-0.261476	0.0532286	0
MA1133.1	JUN::JUNB	0.0929602	0.429758	0
MA1143.1	FOSL1::JUND	-0.137221	0.129841	0
MA1145.1	FOSL2::JUND	-0.320346	0.0388315	0
MA1148.1	PPARA::RXRA	-0.194021	0.0612012	0
MA1149.1	RARA::RXRG	-0.097783	0.142359	0
MA1150.1	RORB	-0.587852	0.00088573	0
MA1151.1	RORC	-0.0348092	0.223823	0
MA1152.1	SOX15	-0.157278	0.0421122	0
MA1418.1	IRF3	-0.722047	0.000827964	0
MA1420.1	IRF5	-0.546117	0.00584217	0
MA1421.1	TCF7L1	-0.0221712	0.244782	0
MA1464.1	ARNT2	-0.102726	0.157808	0
MA1466.1	ATF6	-0.154384	0.0616389	0
MA1468.1	ATOH7	-0.0461384	0.205458	0
MA1470.1	BACH2	0.0606049	0.325909	0
MA1471.1	BARX2	-0.0496983	0.194784	0
MA1474.1	CREB3L4	-0.0590501	0.200163	0
MA1475.1	CREB3L4	-0.253087	0.0632253	0
MA1478.1	DMRTA2	-0.00489569	0.273107	0
MA1479.1	DMRTC2	0.0465887	0.367929	0
MA1480.1	DPRX	-0.18848	0.0811605	0
MA1484.1	ETS2	-0.97353	1.26178e-05	0
MA1491.2	GLI3	-0.19344	0.0461352	0
MA1493.1	HES6	-0.305155	0.0443712	0
MA1494.1	HNF4A	-0.128323	0.115692	0
MA1496.1	HOXA4	-0.14122	0.110621	0
MA1499.1	HOXB4	-0.136265	0.0903447	0
MA1513.1	KLF15	-0.169191	0.10195	0
MA1514.1	KLF17	-0.153515	0.0964869	0
MA1518.2	Lhx1	-0.0719983	0.18662	0
MA1520.1	MAF	-0.0215521	0.245728	0
MA1522.1	MAZ	-0.236202	0.0318872	0
MA1523.1	MSANTD3	-0.241401	0.0335827	0
MA1524.2	Msgn1	-0.0925134	0.155751	0
MA1530.1	NKX6-3	-0.266273	0.0300805	0
MA1531.1	NR1D1	-0.0885503	0.168367	0
MA1532.2	NR1D2	-0.100919	0.14475	0
MA1535.1	NR2C1	0.0209747	0.352869	0
MA1538.1	NR2F1	-0.0365319	0.216895	0
MA1540.2	NR5A1	-0.0564928	0.184447	0
MA1542.1	OSR1	-0.155327	0.098463	0
MA1544.1	OVOL1	-0.180355	0.0510723	0
MA1545.1	OVOL2	0.0705136	0.353413	0
MA1546.1	PAX3	-0.288133	0.0488897	0
MA1547.2	PITX2	0.0322899	0.362651	0
MA1548.1	PLAGL2	-0.0598284	0.18574	0
MA1549.1	POU6F1	0.0166357	0.311737	0
MA1554.1	RFX7	-0.356416	0.0214057	0
MA1556.1	RXRG	0.0256111	0.296644	0
MA1558.1	SNAI1	-0.135885	0.0679548	0
MA1559.1	SNAI3	-0.0912577	0.129493	0
MA1560.1	SOHLH2	-0.0425048	0.217016	0
MA1561.1	SOX12	0.0950147	0.42778	0
MA1562.1	SOX14	-0.478201	0.00961633	0
MA1563.2	SOX18	-0.194588	0.0508804	0
MA1565.1	TBX18	-0.110494	0.102356	0
MA1569.1	TFAP2E	-0.218742	0.0416643	0
MA1571.1	TGIF2LX	-0.0501819	0.210006	0
MA1573.2	Thap11	-0.0203101	0.245898	0
MA1575.1	THRB	-0.250349	0.0643557	0
MA1576.1	THRB	0.0828978	0.381683	0
MA1578.1	VEZF1	0.0128945	0.307182	0
MA1579.1	ZBTB26	-0.289753	0.00983655	0
MA1585.1	ZKSCAN1	-0.00552659	0.269909	0
MA1587.1	ZNF135	0.0390525	0.385017	0
MA1593.1	ZNF317	-0.0279711	0.225989	0
MA1594.1	ZNF382	0.0647312	0.335112	0
MA1599.1	ZNF682	-0.144769	0.0972434	0
MA1600.1	ZNF684	-0.236293	0.0715748	0
MA1601.2	ZNF75D	-0.0632168	0.19164	0
MA1603.1	Dmrt1	0.0710951	0.414948	0
MA1604.1	Ebf2	-0.100422	0.124608	0
MA1608.1	Isl1	0.0191585	0.309404	0
MA1615.1	Plagl1	-0.0525135	0.173491	0
MA1616.1	Prdm15	0.0138237	0.309782	0
MA1618.1	Ptf1a	-0.190962	0.0378477	0
MA1620.1	Ptf1A	-0.180664	0.0410705	0
MA1623.1	Stat2	-0.237315	0.00723141	0
MA1625.1	Stat5b	-0.0326949	0.224044	0
MA1627.1	Wt1	0.0598874	0.466733	0
MA1628.1	Zic1::Zic2	-0.0580756	0.177022	0
MA1629.1	Zic2	0.0253648	0.355648	0
MA1630.2	ZNF281	-0.174945	0.0656147	0
MA1632.1	ATF2	-0.383543	0.0129138	0
MA1635.1	BHLHE22	0.0142457	0.326905	0
MA1638.1	HAND2	-0.0562322	0.155477	0
MA1640.1	MEIS2	0.00142924	0.284225	0
MA1645.1	NKX2-2	-0.383979	0.00423785	0
MA1646.1	OSR2	0.00758018	0.304987	0
MA1650.1	ZBTB14	-0.467487	0.0122985	0
MA1651.1	ZFP42	-0.00896603	0.263474	0
MA1652.1	ZKSCAN5	-0.352815	0.00176323	0
MA1653.1	ZNF148	0.0440567	0.417026	0
MA1654.1	ZNF16	-0.270262	0.052273	0
MA1655.1	ZNF341	-0.123858	0.100276	0
MA1656.1	ZNF449	-0.0675385	0.166885	0
MA1684.1	Foxn1	-0.197494	0.0899722	0
MA1708.1	ETV7	-0.804763	1.40789e-08	0
MA1709.1	ZIM3	-0.0863112	0.143789	0
MA1710.1	ZNF257	-0.158956	0.0327589	0
MA1713.1	ZNF610	-0.435192	0.0151096	0
MA1714.1	ZNF675	-0.306911	0.03488	0
MA1715.1	ZNF707	-0.0173049	0.248618	0
MA1717.1	ZNF784	-0.302464	0.0425801	0
MA1719.1	ZNF816	-0.270729	0.0395984	0
MA1721.1	ZNF93	-0.166131	0.10413	0
MA1723.1	PRDM9	-0.141718	0.0551199	0
MA1724.1	Rfx6	0.0160233	0.310354	0
MA1725.1	ZNF189	-0.0589793	0.173329	0
MA1727.1	ZNF417	0.0182113	0.28984	0
MA1729.1	ZNF680	-0.343462	0.0191954	0
MA1730.1	ZNF708	-0.038138	0.218241	0
MA1731.1	ZNF768	-0.481012	0.000429573	0
MA1931.1	ELK1::HOXA1	-0.547418	0.00557837	0
MA1932.1	ELK1::HOXB13	-0.250132	0.0542544	0
MA1933.1	ELK1::SREBF2	0.0528868	0.325866	0
MA1934.1	ERF::FIGLA	-0.551627	0.00623739	0
MA1935.1	ERF::FOXI1	-0.890769	1.47676e-09	0
MA1936.1	ERF::FOXO1	-0.552304	0.000221786	0
MA1937.1	ERF::HOXB13	-0.423872	0.00956114	0
MA1939.1	ERF::SREBF2	-0.125541	0.103699	0
MA1940.1	ETV2::DRGX	-0.476771	0.00977263	0
MA1941.1	ETV2::FIGLA	-0.092809	0.157073	0
MA1942.1	ETV2::FOXI1	-0.975267	3.54153e-09	0
MA1943.1	ETV2::HOXB13	-0.525493	0.00753864	0
MA1946.1	ETV5::FOXI1	-0.597186	0.000338648	0
MA1947.1	ETV5::FOXO1	-0.371139	0.00409852	0
MA1948.1	ETV5::HOXA2	-0.279656	0.0484553	0
MA1949.1	FLI1::DRGX	-0.904184	7.91766e-05	0
MA1951.1	FOS	-0.346199	0.022772	0
MA1952.1	FOXJ2::ELF1	-0.477915	0.000201764	0
MA1953.1	FOXO1::ELF1	-0.660234	1.59344e-05	0
MA1955.1	FOXO1::ELK3	-0.743482	5.40343e-05	0
MA1956.1	FOXO1::FLI1	-1.41794	2.01269e-08	0
MA1957.1	HOXB2::ELK1	-0.53328	0.00703044	0
MA1958.1	HOXD12::ELK1	-0.435127	0.00675704	0
MA1961.1	PATZ1	-0.0956074	0.119105	0
MA1962.1	POU2F1::SOX2	-0.293498	0.0490882	0
MA1963.1	SATB1	-0.100854	0.150551	0
MA1964.1	SMAD2	-0.0320789	0.211973	0
MA1965.1	SP5	-0.0340678	0.176296	0
MA1966.1	TFAP4::ETV1	-0.143293	0.104685	0
MA1967.1	TFAP4::FLI1	-0.44551	0.0146432	0
MA1968.1	TFCP2	-0.304947	0.0443712	0
MA1972.1	ZFP14	0.0226576	0.340732	0
MA1973.1	ZKSCAN3	-0.00405315	0.270884	0
MA1974.1	ZNF211	-0.34251	0.0301371	0
MA1975.1	ZNF214	-0.0999541	0.148922	0
MA1976.1	ZNF320	-0.149121	0.0977081	0
MA1977.1	ZNF324	0.0574545	0.38644	0
MA1978.1	ZNF354A	-0.200329	0.0304489	0
MA1981.1	ZNF530	-0.237893	0.0342061	0
MA1983.1	ZNF582	-0.204004	0.0832862	0
MA1985.1	ZNF669	-0.0605093	0.192552	0
MA1987.1	ZNF701	-0.371963	0.00542726	0
MA1989.1	Bcl11B	-0.166688	0.0502614	0
MA1991.1	Hnf1A	-0.275409	0.0222444	0
MA1992.1	Ikzf3	-0.677284	7.43894e-09	0
MA1994.1	Nkx2-1	-0.0650396	0.180003	0
MA1996.1	Nr1H2	-0.0838487	0.118133	0
MA1998.1	Prdm14	-0.080434	0.162355	0
MA1999.1	Prdm5	-0.0893978	0.128337	0
MA2002.1	Zfp335	0.0404343	0.421186	0
MA0130.1	ZNF354C	NA	NA	NA

## Sheet: Enh_E_1
motif_id	motif_name	log2enr	negLog10P	negLog10Padj
MA0140.2	GATA1::TAL1	1.39992	19.4381	16.3384
MA0036.3	GATA2	1.18651	17.797	14.9984
MA0766.2	GATA5	1.20777	16.3399	13.7174
MA1104.2	GATA6	1.10705	12.7222	10.2246
MA1515.1	KLF2	0.516595	5.11309	2.79156
MA0035.4	GATA1	0.77692	4.97877	2.72418
MA0493.2	KLF1	0.402951	3.99592	1.97542
MA0599.1	KLF5	0.321245	3.45846	1.58922
MA1643.1	NFIB	0.677127	3.38829	1.54388
MA0091.1	TAL1::TCF3	0.571129	2.77216	1.0779
MA0029.1	Mecom	0.628943	2.53752	0.900238
MA1986.1	ZNF692	0.337784	2.26393	0.73245
MA1979.1	ZNF416	0.360584	2.12654	0.639639
MA0807.1	TBX5	0.398691	2.09016	0.62395
MA1618.1	Ptf1a	0.344596	1.94971	0.557596
MA1579.1	ZBTB26	0.347941	1.92211	0.538597
MA0039.4	KLF4	0.218977	1.86764	0.516321
MA0048.2	NHLH1	0.346569	1.86013	0.516321
MA0100.3	MYB	0.378439	1.87275	0.516321
MA2002.1	Zfp335	0.262616	1.77756	0.448734
MA1468.1	ATOH7	0.412929	1.75351	0.431985
MA1684.1	Foxn1	0.47782	1.67957	0.386068
MA1960.1	MGA::EVX1	0.471069	1.67113	0.384359
MA0812.1	TFAP2B	0.353924	1.59905	0.344466
MA0690.2	TBX21	0.394565	1.57766	0.335312
MA0698.1	ZBTB18	0.374816	1.55305	0.328429
MA0042.2	FOXI1	0.329318	1.49481	0.313829
MA0689.1	TBX20	0.391433	1.50562	0.313829
MA0839.1	CREB3L1	0.466703	1.49829	0.313829
MA0691.1	TFAP4	0.360123	1.44527	0.311707
MA0850.1	FOXP3	0.375612	1.44939	0.311707
MA1615.1	Plagl1	0.231963	1.43634	0.311707
MA1616.1	Prdm15	0.351039	1.43366	0.311707
MA0032.2	FOXC1	0.340641	1.41467	0.305247
MA0597.2	THAP1	0.22122	1.4137	0.305247
MA1107.2	KLF9	0.226937	1.41876	0.305247
MA1100.2	ASCL1	0.240409	1.39672	0.300465
MA0157.3	Foxo3	0.351414	1.37126	0.294913
MA1493.1	HES6	0.425659	1.36521	0.294913
MA0638.1	CREB3	0.424744	1.33139	0.278268
MA0688.1	TBX2	0.314003	1.32873	0.278268
MA0813.1	TFAP2B	0.332048	1.29877	0.278268
MA0832.1	Tcf21	0.418883	1.30145	0.278268
MA1983.1	ZNF582	0.423767	1.32867	0.278268
MA1635.1	BHLHE22	0.212477	1.27276	0.255865
MA0090.3	TEAD1	0.318036	1.25024	0.253439
MA0633.2	Twist2	0.209382	1.2525	0.253439
MA0706.1	MEOX2	0.399482	1.24973	0.253439
MA0803.1	TBX15	0.25959	1.24525	0.253439
MA1123.2	TWIST1	0.26085	1.26279	0.253439
MA1495.1	HOXA1	0.406418	1.23918	0.253439
MA0006.1	Ahr::Arnt	0.312124	1.21103	0.251227
MA0030.1	FOXF2	0.369209	1.22271	0.251227
MA0524.2	TFAP2C	0.260474	1.22869	0.251227
MA0903.1	HOXB3	0.378124	1.21168	0.251227
MA1569.1	TFAP2E	0.251871	1.22509	0.251227
MA1726.1	ZNF331	0.242254	1.21244	0.251227
MA1969.1	THRA	0.336827	1.20106	0.24439
MA1982.1	ZNF574	0.320373	1.19113	0.237582
MA0519.1	Stat5a::Stat5b	0.281409	1.17499	0.22453
MA0849.1	FOXO6	0.283652	1.13803	0.202706
MA0794.1	PROX1	0.36213	1.13212	0.20101
MA1601.2	ZNF75D	0.328341	1.12619	0.20101
MA0119.1	NFIC::TLX1	0.330302	1.11991	0.199205
MA0033.2	FOXL1	0.248501	1.10815	0.190317
MA0681.2	PHOX2B	0.338275	1.09486	0.188306
MA0905.1	HOXC10	0.343654	1.10121	0.188306
MA1523.1	MSANTD3	0.256561	1.09579	0.188306
MA0495.3	MAFF	0.288606	1.05255	0.182074
MA0520.1	Stat6	0.301086	1.0516	0.182074
MA0671.1	NFIX	0.256912	1.06671	0.182074
MA0808.1	TEAD3	0.281125	1.07	0.182074
MA1124.1	ZNF24	0.338617	1.04623	0.182074
MA1505.1	HOXC8	0.355791	1.05471	0.182074
MA1599.1	ZNF682	0.249144	1.06246	0.182074
MA1730.1	ZNF708	0.258539	1.07344	0.182074
MA0707.2	MNX1	0.30907	1.04329	0.181657
MA0047.3	FOXA2	0.284164	1.03646	0.17733
MA1149.1	RARA::RXRG	0.259708	1.02761	0.17706
MA0521.2	Tcf12	0.177088	0.998895	0.175501
MA0668.2	Neurod2	0.208269	0.980715	0.175501
MA1155.1	ZSCAN4	0.338087	0.999073	0.175501
MA1500.1	HOXB6	0.313037	1.00782	0.175501
MA1656.1	ZNF449	0.216632	1.01202	0.175501
MA0778.1	NFKB2	0.313985	0.966577	0.167926
MA0833.2	ATF4	0.307754	0.968329	0.167926
MA0017.2	NR2F1	0.207407	0.962024	0.167926
MA0500.2	MYOG	0.185222	0.953727	0.167926
MA0819.2	CLOCK	0.269911	0.952014	0.167926
MA1538.1	NR2F1	0.32105	0.939315	0.16597
MA1501.1	HOXB7	0.290818	0.925038	0.155771
MA0014.3	PAX5	0.261701	0.913798	0.154561
MA1474.1	CREB3L4	0.290936	0.904795	0.150642
MA1561.1	SOX12	0.303012	0.897271	0.147839
MA0461.2	Atoh1	0.263573	0.890007	0.14754
MA1638.1	HAND2	0.153928	0.889286	0.14754
MA0873.1	HOXD12	0.300411	0.883373	0.143528
MA0041.2	FOXD3	0.213883	0.875613	0.138059
MA0673.1	NKX2-8	0.214537	0.870002	0.13581
MA1533.1	NR1I2	0.275922	0.859482	0.133012
MA1657.1	ZNF652	0.254697	0.861304	0.133012
MA1646.1	OSR2	0.173376	0.85593	0.132827
MA0892.1	GSX1	0.290317	0.847439	0.129775
MA0893.2	GSX2	0.250414	0.848109	0.129775
MA0665.1	MSC	0.229408	0.842477	0.128402
MA0887.1	EVX1	0.279834	0.836526	0.126339
MA1497.1	HOXA6	0.284824	0.832402	0.125981
MA1963.1	SATB1	0.272233	0.83121	0.125981
MA1108.2	MXI1	0.151991	0.826116	0.122635
MA1531.1	NR1D1	0.280824	0.820779	0.120772
MA0746.2	SP3	0.181133	0.811406	0.117047
MA0593.1	FOXP2	0.207745	0.808358	0.116917
MA0084.1	SRY	0.221018	0.798974	0.110913
MA0670.1	NFIA	0.166893	0.800493	0.110913
MA0674.1	NKX6-1	0.238948	0.795604	0.109223
MA0661.1	MEOX1	0.247447	0.786016	0.104637
MA0066.1	PPARG	0.262686	0.781955	0.103878
MA1111.1	NR2F2	0.195919	0.77544	0.102271
MA0667.1	MYF6	0.23957	0.772146	0.102217
MA0135.1	Lhx3	0.256302	0.770526	0.102209
MA0065.2	Pparg::Rxra	0.130581	0.74345	0.0846783
MA0592.3	ESRRA	0.181307	0.733581	0.0799693
MA0723.2	VAX2	0.24431	0.719444	0.0733059
MA0606.2	Nfat5	0.159459	0.694469	0.0731703
MA0669.1	NEUROG2	0.230865	0.693338	0.0731703
MA0750.2	ZBTB7A	0.154378	0.697259	0.0731703
MA1466.1	ATF6	0.209181	0.706215	0.0731703
MA1485.1	FERD3L	0.229786	0.701651	0.0731703
MA1565.1	TBX18	0.142487	0.699486	0.0731703
MA1994.1	Nkx2-1	0.191231	0.708107	0.0731703
MA0776.1	MYBL1	0.202446	0.683355	0.0722529
MA0862.1	GMEB2	0.216567	0.683618	0.0722529
MA1558.1	SNAI1	0.11935	0.683119	0.0722529
MA1592.1	ZNF274	0.226352	0.686624	0.0722529
MA1548.1	PLAGL2	0.147257	0.668315	0.0641791
MA0909.3	Hoxd13	0.184782	0.664463	0.0624211
MA0003.4	TFAP2A	0.112687	0.658175	0.0595537
MA0643.1	Esrrg	0.172771	0.655145	0.0578919
MA1559.1	SNAI3	0.127309	0.647506	0.0534233
MA1978.1	ZNF354A	0.150708	0.642654	0.0510215
MA0470.2	E2F4	0.189537	0.637711	0.0494069
MA0143.4	SOX2	0.162131	0.626129	0.0449622
MA1546.1	PAX3	0.207603	0.62829	0.0449622
MA0024.3	E2F1	0.195434	0.62176	0.0440368
MA0779.1	PAX1	0.183617	0.619971	0.0440368
MA0910.2	HOXD8	0.179169	0.62003	0.0440368
MA0914.1	ISL2	0.177399	0.621396	0.0440368
MA0101.1	REL	0.1499	0.602617	0.037086
MA0117.2	Mafb	0.140127	0.598158	0.037086
MA0442.2	SOX10	0.116228	0.5985	0.037086
MA0512.2	Rxra	0.18796	0.599928	0.037086
MA0628.1	POU6F1	0.193207	0.59879	0.037086
MA1571.1	TGIF2LX	0.169843	0.576322	0.0293094
MA0714.1	PITX3	0.14201	0.559647	0.0235257
MA0912.2	HOXD3	0.163677	0.566986	0.0235257
MA1132.1	JUN::JUNB	0.136499	0.55854	0.0235257
MA1570.1	TFAP4	0.130199	0.558554	0.0235257
MA1148.1	PPARA::RXRA	0.122992	0.536265	0.0170141
MA1931.1	ELK1::HOXA1	0.167294	0.534857	0.0170141
MA0146.2	Zfx	0.0764941	0.520399	0.0134732
MA0498.2	MEIS1	0.115985	0.511954	0.0103025
MA0623.2	NEUROG1	0.156801	0.513988	0.0103025
MA0679.2	ONECUT1	0.144096	0.510793	0.0103025
MA1122.1	TFDP1	0.135241	0.505152	0.00959124
MA1562.1	SOX14	0.148421	0.506954	0.00959124
MA1652.1	ZKSCAN5	0.0750909	0.502509	0.00813312
MA0505.2	Nr5A2	0.0992485	0.500182	0.00733619
MA0884.2	DUXA	0.149109	0.497422	0.00733619
MA1535.1	NR2C1	0.0693743	0.498002	0.00733619
MA0131.2	HINFP	0.143025	0.492524	0.00565711
MA0258.2	ESR2	0.0918082	0.493029	0.00565711
MA1647.2	Prdm4	0.125247	0.492869	0.00565711
MA0899.1	HOXA10	0.108388	0.48093	0.000579678
MA0002.2	Runx1	-0.0118608	0.256372	0
MA0080.6	Spi1	-0.479654	0.000215406	0
MA0092.1	Hand1::Tcf3	0.0146057	0.311563	0
MA0102.4	CEBPA	-0.253232	0.0555933	0
MA0154.4	EBF1	-0.0140796	0.255098	0
MA0522.3	TCF3	0.0282118	0.335647	0
MA0594.2	HOXA9	0.0165356	0.248708	0
MA0904.2	HOXB5	-0.145254	0.123618	0
MA1508.1	IKZF1	-0.489526	0.00013633	0
MA1639.1	MEIS1	-0.069136	0.188813	0
MA0004.1	Arnt	-0.402264	0.0203004	0
MA0007.3	Ar	0.02275	0.268698	0
MA0009.2	TBXT	-0.414579	0	0
MA0018.4	CREB1	-0.057241	0.197618	0
MA0025.2	NFIL3	-0.204163	0.0843549	0
MA0027.2	EN1	-0.0763358	0.181241	0
MA0028.2	ELK1	-0.205174	0.0843951	0
MA0031.1	FOXD1	0.113327	0.443682	0
MA0038.2	GFI1	-0.481336	0.0113864	0
MA0046.2	HNF1A	-0.218171	0.0779283	0
MA0050.3	Irf1	-0.182598	0.0678165	0
MA0051.1	IRF2	-0.306586	0.0441233	0
MA0052.4	MEF2A	-0.441384	0.00453591	0
MA0056.2	MZF1	0.0316272	0.339286	0
MA0058.3	MAX	-0.384077	0.0236191	0
MA0060.3	NFYA	-0.228506	0.0715482	0
MA0062.3	GABPA	-0.409125	0.000869798	0
MA0063.2	NKX2-5	-0.225515	0.0709348	0
MA0067.2	PAX2	-0.130866	0.100162	0
MA0068.2	PAX4	-0.063263	0.19252	0
MA0069.1	PAX6	0.119023	0.450706	0
MA0070.1	PBX1	-0.184595	0.0979449	0
MA0071.1	RORA	0.0827372	0.442453	0
MA0072.1	RORA	0.130365	0.465446	0
MA0073.1	RREB1	-0.0691483	0.173592	0
MA0074.1	RXRA::VDR	-0.193723	0.0905742	0
MA0075.3	PRRX2	-0.0707286	0.186965	0
MA0076.2	ELK4	-0.233372	0.0436438	0
MA0077.1	SOX9	-0.192148	0.0891959	0
MA0078.2	Sox17	-0.0283644	0.235406	0
MA0079.5	SP1	-0.436235	0.00300203	0
MA0081.2	SPIB	-0.65725	6.34203e-06	0
MA0083.3	SRF	-0.208937	0	0
MA0087.2	Sox5	0.093615	0.445915	0
MA0088.2	ZNF143	-0.0633843	0.153209	0
MA0089.2	MAFG::NFE2L1	-0.46894	0.0122161	0
MA0093.3	USF1	-0.0553039	0.201291	0
MA0095.3	Yy1	-0.222526	0.0552834	0
MA0099.3	FOS::JUN	0.0976996	0.474476	0
MA0103.3	ZEB1	-0.0583553	0.15387	0
MA0105.4	NFKB1	-0.0563224	0.159493	0
MA0106.3	TP53	-0.141322	0.0937584	0
MA0107.1	RELA	0.000649041	0.275665	0
MA0111.1	Spz1	-0.361757	0.0128549	0
MA0112.3	ESR1	-0.237022	0	0
MA0113.3	NR3C1	0.0536562	0.311343	0
MA0114.4	HNF4A	-0.0695094	0.182891	0
MA0115.1	NR1H2::RXRA	0.0702775	0.344254	0
MA0122.3	Nkx3-2	0.0354991	0.328398	0
MA0124.2	Nkx3-1	-0.0346144	0.227306	0
MA0125.1	Nobox	-0.102578	0.157091	0
MA0132.2	PDX1	0.016827	0.303254	0
MA0136.3	Elf5	-0.453988	0.000155246	0
MA0137.3	STAT1	0.0384441	0.334376	0
MA0138.2	REST	-0.17292	0.0996289	0
MA0139.1	CTCF	-0.270858	0.0448819	0
MA0141.3	ESRRB	0.106677	0.428105	0
MA0142.1	Pou5f1::Sox2	0.00340792	0.278343	0
MA0144.2	STAT3	0.0536566	0.389274	0
MA0145.2	Tfcp2l1	-0.103618	0.125149	0
MA0149.1	EWSR1-FLI1	-0.338529	0.0149532	0
MA0150.2	Nfe2l2	0.00141864	0.278392	0
MA0151.1	Arid3a	-0.0277783	0.235275	0
MA0152.2	Nfatc2	-0.369499	0.0149179	0
MA0155.1	INSM1	-0.113442	0.119429	0
MA0158.2	HOXA5	-0.0326807	0.229756	0
MA0159.1	RARA::RXRA	-0.0859242	0.165304	0
MA0160.2	NR4A2	-0.0961579	0.151082	0
MA0161.2	NFIC	0.0981326	0.452465	0
MA0162.4	EGR1	-0.203084	0.0555621	0
MA0163.1	PLAG1	-0.222641	0.0599916	0
MA0164.1	Nr2e3	-0.181225	0.0926599	0
MA0259.1	ARNT::HIF1A	-0.0693778	0.187859	0
MA0462.2	BATF::JUN	-0.0992481	0.14866	0
MA0463.2	BCL6	0.103262	0.415753	0
MA0465.2	CDX2	0.0194371	0.306723	0
MA0466.3	CEBPB	0.00666656	0.209502	0
MA0467.2	Crx	-0.0983186	0.143143	0
MA0468.1	DUX4	-0.104815	0.154726	0
MA0469.3	E2F3	-0.011225	0	0
MA0471.2	E2F6	-0.0817269	0.146403	0
MA0472.2	EGR2	0.0330844	0.306162	0
MA0473.3	ELF1	-0.298769	0.00755147	0
MA0476.1	FOS	-0.0894425	0.161648	0
MA0477.2	FOSL1	-0.116324	0.136059	0
MA0478.1	FOSL2	-0.0578861	0.195285	0
MA0479.1	FOXH1	-0.00822515	0.262283	0
MA0480.2	Foxo1	0.102404	0.449398	0
MA0483.1	Gfi1B	-0.603521	0.000590951	0
MA0485.2	HOXC9	-0.0403431	0.205284	0
MA0486.2	HSF1	-0.0382112	0.201677	0
MA0488.1	JUN	-0.589142	0.0036011	0
MA0494.1	Nr1h3::Rxra	-0.0185346	0.249231	0
MA0496.3	MAFK	-0.373144	0.00820515	0
MA0497.1	MEF2C	-0.507641	0.00285642	0
MA0499.2	MYOD1	-0.0652767	0.163541	0
MA0501.1	MAF::NFE2	0.00793437	0.282396	0
MA0502.2	NFYB	-0.0853059	0.167586	0
MA0504.1	NR2C2	-0.00587703	0.269386	0
MA0506.2	Nrf1	-0.350274	0.0321883	0
MA0507.2	POU2F2	0.0279958	0.291237	0
MA0508.3	PRDM1	-0.0240419	0.238375	0
MA0509.3	RFX1	-0.159988	0	0
MA0511.2	RUNX2	-0.353207	0.0220878	0
MA0515.1	Sox6	-0.152036	0.0965723	0
MA0516.3	SP2	-0.109154	0.11089	0
MA0517.1	STAT1::STAT2	-0.564549	0.00189515	0
MA0518.1	Stat4	-0.152987	0.0980739	0
MA0523.1	TCF7L2	-0.074719	0.177656	0
MA0525.2	TP63	-0.0518125	0	0
MA0527.1	ZBTB33	-0.0160618	0.21843	0
MA0528.2	ZNF263	-0.285233	0.010668	0
MA0591.1	Bach1::Mafk	-0.384006	0.0236794	0
MA0595.1	SREBF1	-0.271394	0.0309297	0
MA0596.1	SREBF2	-0.0860046	0.156927	0
MA0601.1	Arid3b	-0.313987	0.0339023	0
MA0602.1	Arid5a	0.00101401	0.275794	0
MA0604.1	Atf1	-0.342145	0.0332683	0
MA0605.2	ATF3	-0.112405	0.0843332	0
MA0607.2	BHLHA15	-0.137266	0.125378	0
MA0608.1	Creb3l2	-0.447119	0.0149475	0
MA0609.2	CREM	-0.140904	0.125965	0
MA0610.1	DMRT3	-0.0906975	0.165675	0
MA0611.2	Dux	-0.228988	0.0618619	0
MA0615.1	Gmeb1	-0.00893097	0.213782	0
MA0616.2	HES2	-0.0834904	0.174548	0
MA0618.1	LBX1	-0.0838173	0.173092	0
MA0624.2	Nfatc1	-0.210688	0.0505142	0
MA0625.2	NFATC3	0.000920266	0.280886	0
MA0626.1	Npas2	-0.265856	0.052747	0
MA0627.2	POU2F3	-0.333876	0.0295414	0
MA0629.1	Rhox11	-0.14704	0.121149	0
MA0630.1	SHOX	-0.425015	0.0170136	0
MA0631.1	Six3	-0.136718	0.129038	0
MA0632.2	TCFL5	-0.594196	0.00358332	0
MA0634.1	ALX3	-0.031602	0.228249	0
MA0635.1	BARHL2	-0.209261	0.0840392	0
MA0639.1	DBP	-0.229738	0.0673255	0
MA0640.2	ELF3	-0.443425	0.000248505	0
MA0641.1	ELF4	0.100146	0.419529	0
MA0642.2	EN2	-0.176697	0.101647	0
MA0645.1	ETV6	-0.400807	0.00743033	0
MA0646.1	GCM1	0.0926115	0.42146	0
MA0647.1	GRHL1	-0.477003	0.00799585	0
MA0648.1	GSC	-0.00456153	0.266784	0
MA0649.1	HEY2	-0.00558539	0.262364	0
MA0650.3	Hoxa13	-0.297179	0.0390937	0
MA0652.1	IRF8	-0.271113	0	0
MA0654.1	ISX	-0.227025	0.067807	0
MA0657.1	KLF13	0.0181624	0.262783	0
MA0658.1	LHX6	-0.151784	0.118277	0
MA0659.3	Mafg	-0.302173	0.0270689	0
MA0660.1	MEF2B	-0.483885	0.011125	0
MA0662.1	MIXL1	-0.0860901	0.171013	0
MA0664.1	MLXIPL	-0.623979	0.00270718	0
MA0666.2	MSX1	-0.236129	0.0621015	0
MA0672.1	NKX2-3	-0.0104765	0.262149	0
MA0676.1	Nr2e1	-0.0638459	0.187751	0
MA0680.2	Pax7	0.0992977	0.415321	0
MA0682.2	PITX1	-0.108106	0.132831	0
MA0683.1	POU4F2	-0.00665167	0.230019	0
MA0684.2	RUNX3	-0.00783998	0.26701	0
MA0686.1	SPDEF	-0.195669	0.0871814	0
MA0687.1	SPIC	-0.413727	0.00586755	0
MA0692.1	TFEB	-0.255612	0.0533394	0
MA0693.3	Vdr	-0.166613	0.0855256	0
MA0694.1	ZBTB7B	-0.108417	0.15205	0
MA0696.1	ZIC1	-0.264513	0.0581744	0
MA0697.2	Zic3	-0.000721781	0.282836	0
MA0699.1	LBX2	-0.141028	0.125959	0
MA0700.2	LHX2	-0.347922	0.0299347	0
MA0702.2	LMX1A	-0.108378	0.151647	0
MA0703.2	LMX1B	-0.0314005	0.221876	0
MA0704.1	Lhx4	-0.108378	0.151647	0
MA0710.1	NOTO	0.0981635	0.446943	0
MA0711.1	OTX1	-0.27809	0.0376879	0
MA0712.2	OTX2	-0.120404	0.123858	0
MA0713.1	PHOX2A	0.0940413	0.415209	0
MA0715.1	PROP1	-0.081843	0.171981	0
MA0719.1	RHOXF1	0.0642763	0.371065	0
MA0722.1	VAX1	0.0154078	0.282404	0
MA0724.1	VENTX	-0.0617141	0.195561	0
MA0725.1	VSX1	0.0154078	0.282404	0
MA0728.1	Nr2F6	-0.234995	0.0595593	0
MA0729.1	RARA	-0.0957827	0	0
MA0730.1	RARA	-0.292328	0.0215304	0
MA0731.1	BCL6B	-0.0243485	0	0
MA0732.1	EGR3	0.0820307	0.369344	0
MA0733.1	EGR4	-0.337532	0.0305849	0
MA0734.3	Gli2	-0.0697941	0.172032	0
MA0735.1	GLIS1	-0.00782847	0	0
MA0736.1	GLIS2	-0.0822256	0.171555	0
MA0738.1	HIC2	-0.21547	0.0423993	0
MA0741.1	KLF16	-0.0234082	0.235127	0
MA0742.2	KLF12	0.0533759	0.390014	0
MA0743.2	SCRT1	-0.209732	0.0755949	0
MA0745.2	SNAI2	-0.131293	0.098083	0
MA0747.1	SP8	-0.137379	0.0821057	0
MA0748.2	YY2	-0.0332053	0.222336	0
MA0749.1	ZBED1	-0.0185187	0	0
MA0752.1	ZNF410	-0.0458364	0	0
MA0753.2	ZNF740	-0.114572	0.127314	0
MA0754.2	CUX1	-0.00965014	0.234321	0
MA0756.2	ONECUT2	0.00152156	0.252765	0
MA0758.1	E2F7	-0.0196567	0	0
MA0760.1	ERF	-0.571326	0.00404409	0
MA0761.2	ETV1	-0.394028	0.000941369	0
MA0762.1	ETV2	-0.607773	0.00317284	0
MA0763.1	ETV3	-0.116352	0.14505	0
MA0768.2	Lef1	-0.0721542	0.177902	0
MA0772.1	IRF7	-0.0859602	0.171013	0
MA0774.1	MEIS2	0.0529852	0.398307	0
MA0775.1	MEIS3	0.0322724	0.344113	0
MA0777.1	MYBL2	-0.175466	0	0
MA0782.2	PKNOX1	-0.283491	0.0307399	0
MA0783.1	PKNOX2	0.0983964	0.396886	0
MA0784.2	POU1F1	-0.0338797	0.206244	0
MA0788.1	POU3F3	0.00451102	0.279357	0
MA0793.1	POU6F2	-0.469722	0.0111868	0
MA0795.1	SMAD3	-0.430391	0.0069514	0
MA0799.2	RFX4	-0.168209	0	0
MA0814.2	TFAP2C	0.0267231	0.353077	0
MA0820.1	FIGLA	-0.136016	0.0722624	0
MA0823.1	HEY1	-0.060617	0.196724	0
MA0825.1	MNT	-0.449249	0.0140334	0
MA0828.2	SREBF2	-0.220765	0	0
MA0829.2	SREBF1	-0.677616	0.00132353	0
MA0830.2	TCF4	-0.115586	0.0912676	0
MA0834.1	ATF7	-0.0271422	0.16045	0
MA0838.1	CEBPG	-0.43982	0.0108887	0
MA0840.1	Creb5	-0.266758	0.0262856	0
MA0841.1	NFE2	-0.0140291	0.23411	0
MA0842.2	NRL	-0.00390522	0.263714	0
MA0843.1	TEF	-0.175599	0.086825	0
MA0844.1	XBP1	0.0772166	0.359691	0
MA0847.3	FOXD2	0.0573541	0.370472	0
MA0853.1	Alx4	-0.0383156	0.207652	0
MA0854.1	Alx1	-0.171992	0.100232	0
MA0857.1	Rarb	-0.224902	0.0362241	0
MA0858.1	Rarb	-0.0415031	0.144246	0
MA0859.1	Rarg	-0.125144	0.103755	0
MA0860.1	Rarg	-0.0193498	0.170991	0
MA0861.1	TP73	-0.0926169	0.156406	0
MA0863.1	MTF1	-0.24119	0.0480608	0
MA0865.2	E2F8	-0.0284656	0.227435	0
MA0866.1	SOX21	-0.136508	0	0
MA0867.2	SOX4	-0.0483727	0.196288	0
MA0868.2	SOX8	-0.0699145	0.183792	0
MA0870.1	Sox1	0.0921285	0.39468	0
MA0871.2	TFEC	0.0898139	0.398556	0
MA0875.1	BARX1	-0.148648	0.118386	0
MA0876.1	BSX	-0.169576	0.10546	0
MA0877.3	BARHL1	-0.0272884	0.23207	0
MA0878.3	CDX1	-0.0741337	0.183565	0
MA0879.2	DLX1	-0.385194	0.0245254	0
MA0880.1	Dlx3	-0.436912	0.0163918	0
MA0883.1	Dmbx1	-0.272278	0.0559277	0
MA0885.2	Dlx2	-0.0837726	0.174479	0
MA0886.1	EMX2	0.121779	0.470195	0
MA0890.1	GBX2	-0.184766	0.0927406	0
MA0891.1	GSC2	-0.119853	0.142722	0
MA0894.1	HESX1	0.000245035	0.274648	0
MA0895.1	HMBOX1	-0.278017	0.0535685	0
MA0896.1	Hmx1	0.00172524	0.265242	0
MA0900.2	HOXA2	0.0361104	0.331918	0
MA0901.2	HOXB13	0.0488741	0.358451	0
MA0907.1	HOXC13	-0.069651	0.182949	0
MA0913.2	HOXD9	0.0728113	0.39515	0
MA1099.2	HES1	-0.248745	0.0648021	0
MA1101.2	BACH2	-0.252438	0.0581632	0
MA1102.2	CTCFL	-0.0603408	0.180842	0
MA1105.2	GRHL2	-0.301328	0.034436	0
MA1106.1	HIF1A	0.0355259	0.319732	0
MA1110.2	Nr1H4	0.0512333	0.425874	0
MA1112.2	NR4A1	-0.0257854	0.238526	0
MA1114.1	PBX3	-0.143147	0.0981351	0
MA1116.1	RBPJ	-0.0877757	0.121455	0
MA1117.1	RELB	-0.0257774	0.238693	0
MA1118.1	SIX1	-0.150294	0.116199	0
MA1125.1	ZNF384	0.0332157	0.349331	0
MA1126.1	FOS::JUN	-0.432012	0.0171107	0
MA1128.1	FOSL1::JUN	0.0640971	0.397653	0
MA1133.1	JUN::JUNB	-0.00866907	0.255174	0
MA1142.1	FOSL1::JUND	-0.0647595	0.190809	0
MA1143.1	FOSL1::JUND	-0.239701	0.0662862	0
MA1145.1	FOSL2::JUND	-0.191159	0.0933342	0
MA1146.1	NR1H4::RXRA	-0.131981	0.132837	0
MA1150.1	RORB	-0.0575994	0.199576	0
MA1151.1	RORC	-0.0727658	0.182451	0
MA1152.1	SOX15	-0.401434	0.00429968	0
MA1153.1	Smad4	-0.315252	0.014964	0
MA1154.1	ZNF282	-0.256363	0.0434276	0
MA1418.1	IRF3	-0.381939	0.0104628	0
MA1420.1	IRF5	-0.33089	0.036096	0
MA1421.1	TCF7L1	-0.331099	0.0365888	0
MA1464.1	ARNT2	-0.415257	0.0196111	0
MA1470.1	BACH2	-0.0567342	0	0
MA1471.1	BARX2	-0.0616653	0.194689	0
MA1473.1	CDX4	0.0509878	0.343446	0
MA1475.1	CREB3L4	-0.323693	0.0325781	0
MA1478.1	DMRTA2	-0.0538486	0.204881	0
MA1479.1	DMRTC2	-0.107306	0.152983	0
MA1480.1	DPRX	0.0964866	0.431596	0
MA1481.1	DRGX	-0.382758	0.0223753	0
MA1484.1	ETS2	-0.300887	0.0412376	0
MA1491.2	GLI3	-0.138115	0.0698121	0
MA1494.1	HNF4A	-0.379083	0	0
MA1496.1	HOXA4	0.000209997	0.269984	0
MA1498.2	HOXA7	-0.207429	0.0711489	0
MA1499.1	HOXB4	-0.0143227	0.255267	0
MA1509.1	IRF6	-0.0379589	0.193395	0
MA1513.1	KLF15	0.0592408	0.370441	0
MA1514.1	KLF17	-0.11947	0.128903	0
MA1516.1	KLF3	0.0920881	0.471479	0
MA1518.2	Lhx1	-0.0186787	0.236236	0
MA1519.1	LHX5	0.0517782	0.355666	0
MA1520.1	MAF	-0.430259	0.015304	0
MA1522.1	MAZ	-0.187654	0.0584067	0
MA1524.2	Msgn1	-0.144195	0.119783	0
MA1527.1	NFIC	-0.0156443	0.242237	0
MA1530.1	NKX6-3	0.0886807	0.430658	0
MA1532.2	NR1D2	0.0753456	0.356293	0
MA1534.1	NR1I3	-0.0708864	0.183156	0
MA1536.1	NR2C2	-0.0153086	0.253772	0
MA1540.2	NR5A1	-0.0669775	0.179274	0
MA1541.1	NR6A1	-0.169845	0.104425	0
MA1542.1	OSR1	0.0912567	0.435376	0
MA1544.1	OVOL1	-0.187587	0	0
MA1545.1	OVOL2	-0.270058	0.0255847	0
MA1547.2	PITX2	-0.0420845	0.21382	0
MA1549.1	POU6F1	-0.268341	0.0540153	0
MA1552.1	RARB	0.0115727	0.275085	0
MA1554.1	RFX7	-0.153614	0.115638	0
MA1556.1	RXRG	-0.163434	0.105177	0
MA1560.1	SOHLH2	-0.340291	0.0345448	0
MA1563.2	SOX18	0.00376621	0.283813	0
MA1573.2	Thap11	-0.173235	0.104858	0
MA1575.1	THRB	0.0217275	0.285863	0
MA1576.1	THRB	-0.196967	0.0823967	0
MA1577.1	TLX2	-0.217467	0.0749822	0
MA1578.1	VEZF1	-0.276575	0.0339901	0
MA1580.1	ZBTB32	-0.284737	0.051391	0
MA1581.1	ZBTB6	0.0707791	0.46934	0
MA1583.1	ZFP57	-0.59719	0.00154738	0
MA1585.1	ZKSCAN1	-0.386788	0.0223974	0
MA1587.1	ZNF135	-0.226438	0.0437808	0
MA1588.1	ZNF136	-0.0648437	0.187509	0
MA1589.1	ZNF140	0.08229	0.370366	0
MA1593.1	ZNF317	0.05361	0.402457	0
MA1594.1	ZNF382	0.071889	0.347593	0
MA1596.1	ZNF460	-0.492894	0.00124452	0
MA1597.1	ZNF528	0.0428711	0.318034	0
MA1600.1	ZNF684	0.110685	0.432421	0
MA1602.1	ZSCAN29	-0.0244439	0.226766	0
MA1603.1	Dmrt1	0.0349338	0.318687	0
MA1604.1	Ebf2	-0.220488	0.0446404	0
MA1608.1	Isl1	0.0306202	0.312478	0
MA1620.1	Ptf1A	-0.0223635	0.236792	0
MA1623.1	Stat2	-0.196526	0.0450979	0
MA1624.1	Stat5a	-0.37346	0.0165031	0
MA1625.1	Stat5b	0.0863295	0.45296	0
MA1627.1	Wt1	-0.0904651	0.125537	0
MA1628.1	Zic1::Zic2	0.0355341	0.36625	0
MA1629.1	Zic2	0.0181535	0.329947	0
MA1630.2	ZNF281	-0.301318	0.0199359	0
MA1632.1	ATF2	-0.257452	0.0550095	0
MA1640.1	MEIS2	-0.0264819	0.237209	0
MA1645.1	NKX2-2	-0.150944	0.0916922	0
MA1649.1	ZBTB12	0.0339027	0.332784	0
MA1650.1	ZBTB14	-0.283569	0.0509506	0
MA1651.1	ZFP42	-0.525847	0.00723086	0
MA1653.1	ZNF148	-0.142344	0.0684079	0
MA1654.1	ZNF16	0.128171	0.453931	0
MA1655.1	ZNF341	-0.114327	0.120552	0
MA1708.1	ETV7	-0.432394	0.00194298	0
MA1709.1	ZIM3	-0.0797217	0.171388	0
MA1710.1	ZNF257	-0.194401	0.0251335	0
MA1711.1	ZNF343	-0.589883	0.00165745	0
MA1712.1	ZNF454	-0.033705	0.223799	0
MA1713.1	ZNF610	-0.00607315	0.263803	0
MA1714.1	ZNF675	-0.256581	0.0606902	0
MA1715.1	ZNF707	-0.127652	0.136657	0
MA1717.1	ZNF784	-0.305391	0.0446211	0
MA1718.1	ZNF8	-0.246925	0	0
MA1719.1	ZNF816	-0.364977	0.0197039	0
MA1720.1	ZNF85	-0.158705	0.111939	0
MA1721.1	ZNF93	-0.494366	0.00786967	0
MA1722.1	ZSCAN31	-0.114452	0	0
MA1723.1	PRDM9	-0.217948	0.0242128	0
MA1724.1	Rfx6	-0.0734829	0.180311	0
MA1725.1	ZNF189	-0.0492851	0.197549	0
MA1727.1	ZNF417	0.0673729	0.359203	0
MA1728.1	ZNF549	-0.041338	0.194486	0
MA1729.1	ZNF680	-0.112	0.147044	0
MA1731.1	ZNF768	0.0384361	0.373641	0
MA1928.1	BNC2	-0.0901552	0.159098	0
MA1932.1	ELK1::HOXB13	-0.230367	0.034865	0
MA1933.1	ELK1::SREBF2	-0.235192	0.0502239	0
MA1934.1	ERF::FIGLA	-0.700532	0.00126197	0
MA1935.1	ERF::FOXI1	-0.646436	7.23389e-05	0
MA1936.1	ERF::FOXO1	-0.320745	0.019879	0
MA1937.1	ERF::HOXB13	-0.12226	0.139639	0
MA1938.1	ERF::NHLH1	0.105681	0.419914	0
MA1939.1	ERF::SREBF2	-0.121347	0.0791549	0
MA1940.1	ETV2::DRGX	-0.13725	0.128722	0
MA1941.1	ETV2::FIGLA	-0.131179	0.12616	0
MA1942.1	ETV2::FOXI1	-0.569735	0.000582026	0
MA1943.1	ETV2::HOXB13	-0.160464	0.0953311	0
MA1946.1	ETV5::FOXI1	-0.552348	0.00247029	0
MA1947.1	ETV5::FOXO1	-0.16405	0.0827783	0
MA1948.1	ETV5::HOXA2	-0.149234	0.120542	0
MA1949.1	FLI1::DRGX	0.120333	0.460148	0
MA1951.1	FOS	-0.124845	0.104211	0
MA1952.1	FOXJ2::ELF1	-0.481388	0.00196378	0
MA1953.1	FOXO1::ELF1	-0.0749977	0.167682	0
MA1955.1	FOXO1::ELK3	-0.231702	0.0617576	0
MA1956.1	FOXO1::FLI1	-0.452446	0.0141051	0
MA1957.1	HOXB2::ELK1	-0.255274	0.0521311	0
MA1958.1	HOXD12::ELK1	-0.317548	0	0
MA1961.1	PATZ1	-0.180102	0.0495301	0
MA1962.1	POU2F1::SOX2	-0.0581882	0.182004	0
MA1964.1	SMAD2	-0.0948984	0.12154	0
MA1965.1	SP5	-0.0938932	0.0711368	0
MA1966.1	TFAP4::ETV1	-0.537468	0.00299894	0
MA1967.1	TFAP4::FLI1	0.0735535	0.361202	0
MA1968.1	TFCP2	-0.764478	0.000284705	0
MA1971.1	ZBED2	-0.373076	0.0252681	0
MA1972.1	ZFP14	-0.179302	0.0607189	0
MA1973.1	ZKSCAN3	-0.237188	0.0640892	0
MA1974.1	ZNF211	0.0339007	0.307427	0
MA1975.1	ZNF214	-0.437382	0.0143568	0
MA1976.1	ZNF320	0.0503943	0.379282	0
MA1977.1	ZNF324	-0.211551	0.0757914	0
MA1980.1	ZNF418	-0.210905	0.0786023	0
MA1981.1	ZNF530	-0.18216	0.0648927	0
MA1984.1	ZNF667	0.0687752	0.403699	0
MA1985.1	ZNF669	0.0691926	0.354554	0
MA1987.1	ZNF701	-0.0558859	0.188431	0
MA1989.1	Bcl11B	-0.355093	0.0105009	0
MA1991.1	Hnf1A	-0.200935	0.0706386	0
MA1992.1	Ikzf3	-0.272892	0.00735021	0
MA1995.1	Npas4	-0.196668	0.0448777	0
MA1996.1	Nr1H2	0.0627902	0.459938	0
MA1998.1	Prdm14	-0.0423305	0.216958	0
MA1999.1	Prdm5	-0.231202	0.0379321	0
MA0130.1	ZNF354C	NA	NA	NA

## Sheet: Enh_B_1
motif_id	motif_name	log2enr	negLog10P	negLog10Padj
MA0154.4	EBF1	0.695473	6.83495	3.73527
MA1967.1	TFAP4::FLI1	1.04514	5.87294	3.07429
MA1604.1	Ebf2	0.630564	5.22667	2.60411
MA1934.1	ERF::FIGLA	0.791275	3.7303	1.32959
MA0067.2	PAX2	0.792911	3.5727	1.25117
MA0813.1	TFAP2B	0.547262	2.88571	0.75735
MA1620.1	Ptf1A	0.403967	2.92588	0.75735
MA0048.2	NHLH1	0.410102	2.54808	0.702718
MA0069.1	PAX6	0.655646	2.54713	0.702718
MA0688.1	TBX2	0.516866	2.72213	0.702718
MA0690.2	TBX21	0.557225	2.64584	0.702718
MA1108.2	MXI1	0.360402	2.44915	0.649303
MA1986.1	ZNF692	0.338931	2.38046	0.603002
MA1100.2	ASCL1	0.332974	2.32306	0.565801
MA0103.3	ZEB1	0.269829	2.1806	0.551382
MA0524.2	TFAP2C	0.383504	2.21674	0.551382
MA0643.1	Esrrg	0.499217	2.1783	0.551382
MA0745.2	SNAI2	0.367479	2.15155	0.551382
MA0820.1	FIGLA	0.309561	2.15368	0.551382
MA1726.1	ZNF331	0.365175	2.19235	0.551382
MA0506.2	Nrf1	0.543117	2.02744	0.540543
MA0779.1	PAX1	0.525698	2.05982	0.540543
MA0627.2	POU2F3	0.49596	1.91407	0.520035
MA0830.2	TCF4	0.282195	1.96239	0.520035
MA1991.1	Hnf1A	0.443452	1.95227	0.520035
MA1558.1	SNAI1	0.292371	1.89493	0.51125
MA0693.3	Vdr	0.406463	1.86902	0.501733
MA0521.2	Tcf12	0.281957	1.83589	0.484396
MA0018.4	CREB1	0.432544	1.79832	0.483968
MA0517.1	STAT1::STAT2	0.413582	1.80289	0.483968
MA1635.1	BHLHE22	0.271353	1.81273	0.483968
MA0633.2	Twist2	0.26882	1.79122	0.483929
MA1536.1	NR2C2	0.432807	1.77699	0.476648
MA1509.1	IRF6	0.510344	1.74999	0.456487
MA1559.1	SNAI3	0.313925	1.73635	0.449579
MA1729.1	ZNF680	0.468571	1.70461	0.435426
MA1730.1	ZNF708	0.361174	1.69626	0.435426
MA0072.1	RORA	0.51133	1.68956	0.434975
MA0071.1	RORA	0.392376	1.64705	0.416605
MA0500.2	MYOG	0.286105	1.6529	0.416605
MA0689.1	TBX20	0.421271	1.65193	0.416605
MA1569.1	TFAP2E	0.291615	1.58479	0.377205
MA0607.2	BHLHA15	0.48285	1.55612	0.354146
MA0592.3	ESRRA	0.358911	1.52609	0.349915
MA0912.2	HOXD3	0.441235	1.44366	0.303016
MA0909.3	Hoxd13	0.41766	1.4346	0.301357
MA0522.3	TCF3	0.294842	1.40634	0.297884
MA0528.2	ZNF263	0.223687	1.37452	0.286432
MA0768.2	Lef1	0.350693	1.38604	0.286432
MA0472.2	EGR2	0.418146	1.35037	0.271882
MA0014.3	PAX5	0.356817	1.33279	0.260739
MA1556.1	RXRG	0.427766	1.327	0.260739
MA0900.2	HOXA2	0.384704	1.31593	0.253679
MA0723.2	VAX2	0.408484	1.29094	0.238673
MA0735.1	GLIS1	0.161728	1.28914	0.238673
MA0105.4	NFKB1	0.39595	1.28115	0.234547
MA0006.1	Ahr::Arnt	0.295971	1.24486	0.219245
MA0681.2	PHOX2B	0.401732	1.24668	0.219245
MA1728.1	ZNF549	0.20023	1.26052	0.219245
MA0051.1	IRF2	0.38903	1.22389	0.214038
MA0715.1	PROP1	0.402916	1.23	0.214038
MA1110.2	Nr1H4	0.217307	1.20821	0.214038
MA1111.1	NR2F2	0.30592	1.19885	0.214038
MA1133.1	JUN::JUNB	0.375043	1.17387	0.214038
MA1150.1	RORB	0.348495	1.21963	0.214038
MA1535.1	NR2C1	0.205691	1.21814	0.214038
MA1552.1	RARB	0.38617	1.17992	0.214038
MA1570.1	TFAP4	0.311841	1.19781	0.214038
MA1602.1	ZSCAN29	0.389133	1.17665	0.214038
MA1980.1	ZNF418	0.355215	1.21562	0.214038
MA1983.1	ZNF582	0.38571	1.19408	0.214038
MA1998.1	Prdm14	0.328434	1.21166	0.214038
MA0807.1	TBX5	0.248656	1.131	0.194155
MA1495.1	HOXA1	0.372456	1.12289	0.190526
MA1597.1	ZNF528	0.363173	1.09033	0.16963
MA0692.1	TFEB	0.299751	1.08452	0.167942
MA1538.1	NR2F1	0.363992	1.08293	0.167942
MA1499.1	HOXB4	0.311895	1.07947	0.167315
MA1718.1	ZNF8	0.28362	1.05326	0.157698
MA0730.1	RARA	0.341098	1.04744	0.154586
MA0003.4	TFAP2A	0.178388	1.02268	0.138318
MA0788.1	POU3F3	0.325751	1.01536	0.138318
MA1496.1	HOXA4	0.331761	1.01268	0.138318
MA1966.1	TFAP4::ETV1	0.253092	1.01255	0.138318
MA0002.2	Runx1	0.169235	0.994218	0.133853
MA1531.1	NR1D1	0.330714	0.975895	0.126635
MA1608.1	Isl1	0.320584	0.977794	0.126635
MA1484.1	ETS2	0.277722	0.958151	0.118311
MA1941.1	ETV2::FIGLA	0.25704	0.95792	0.118311
MA0081.2	SPIB	0.166687	0.939739	0.117032
MA0141.3	ESRRB	0.313825	0.936899	0.117032
MA0507.2	POU2F2	0.313594	0.92807	0.117032
MA0812.1	TFAP2B	0.221057	0.944587	0.117032
MA0858.1	Rarb	0.257972	0.913517	0.117032
MA1522.1	MAZ	0.18383	0.924003	0.117032
MA1627.1	Wt1	0.156878	0.919291	0.117032
MA1722.1	ZSCAN31	0.223303	0.94768	0.117032
MA1725.1	ZNF189	0.202845	0.943523	0.117032
MA1948.1	ETV5::HOXA2	0.310423	0.935178	0.117032
MA1996.1	Nr1H2	0.177879	0.951332	0.117032
MA0050.3	Irf1	0.21409	0.908436	0.114107
MA0684.2	RUNX3	0.202184	0.890423	0.10802
MA0847.3	FOXD2	0.268482	0.886298	0.106764
MA0080.6	Spi1	0.148217	0.862766	0.0975389
MA0667.1	MYF6	0.265548	0.847875	0.090617
MA0497.1	MEF2C	0.226584	0.841774	0.0903982
MA0593.1	FOXP2	0.226641	0.841817	0.0903982
MA0754.2	CUX1	0.275487	0.842204	0.0903982
MA0819.2	CLOCK	0.227777	0.828975	0.0814766
MA0778.1	NFKB2	0.266741	0.824034	0.0784621
MA1534.1	NR1I3	0.229945	0.802512	0.0660782
MA1629.1	Zic2	0.134747	0.793809	0.065196
MA0157.3	Foxo3	0.222302	0.77931	0.0589543
MA0724.1	VENTX	0.259594	0.773431	0.0589543
MA0733.1	EGR4	0.213773	0.769421	0.0589543
MA1146.1	NR1H4::RXRA	0.240529	0.767371	0.0589543
MA0132.2	PDX1	0.226793	0.761127	0.0576454
MA0650.3	Hoxa13	0.228513	0.749655	0.0513754
MA0007.3	Ar	0.242745	0.73618	0.0512374
MA0145.2	Tfcp2l1	0.149535	0.7418	0.0512374
MA0442.2	SOX10	0.157103	0.732546	0.0512374
MA1575.1	THRB	0.249539	0.736188	0.0512374
MA1940.1	ETV2::DRGX	0.245608	0.730962	0.0512374
MA1968.1	TFCP2	0.251743	0.738571	0.0512374
MA1151.1	RORC	0.211879	0.72619	0.049755
MA1102.2	CTCFL	0.141423	0.718479	0.0453096
MA1520.1	MAF	0.212614	0.713692	0.0421464
MA0609.2	CREM	0.232954	0.709662	0.0397338
MA0146.2	Zfx	0.116477	0.702603	0.0358913
MA0033.2	FOXL1	0.173556	0.698133	0.0352851
MA0466.3	CEBPB	0.180664	0.694042	0.0352851
MA0630.1	SHOX	0.234152	0.691978	0.0352851
MA0893.2	GSX2	0.212149	0.690921	0.0352851
MA1540.2	NR5A1	0.164846	0.692207	0.0352851
MA1731.1	ZNF768	0.133697	0.696092	0.0352851
MA0706.1	MEOX2	0.232039	0.687871	0.0337942
MA0093.3	USF1	0.185116	0.684668	0.0336934
MA0871.2	TFEC	0.22083	0.6853	0.0336934
MA0523.1	TCF7L2	0.184681	0.67689	0.0289958
MA0823.1	HEY1	0.205514	0.674343	0.0279806
MA0486.2	HSF1	0.220025	0.660468	0.0216853
MA0499.2	MYOD1	0.115912	0.663461	0.0216853
MA1530.1	NKX6-3	0.198036	0.661885	0.0216853
MA0124.2	Nkx3-1	0.185902	0.655535	0.0182521
MA0674.1	NKX6-1	0.203382	0.649258	0.015832
MA0722.1	VAX1	0.213571	0.640748	0.0138241
MA0725.1	VSX1	0.213571	0.640748	0.0138241
MA0092.1	Hand1::Tcf3	0.13348	0.627869	0.0137884
MA0041.2	FOXD3	0.164272	0.637332	0.0137884
MA0113.3	NR3C1	0.182952	0.6182	0.0137884
MA0160.2	NR4A2	0.149784	0.607584	0.0137884
MA0493.2	KLF1	0.0817256	0.616177	0.0137884
MA0618.1	LBX1	0.194621	0.634409	0.0137884
MA0658.1	LHX6	0.204376	0.620849	0.0137884
MA0691.1	TFAP4	0.151607	0.607944	0.0137884
MA0702.2	LMX1A	0.199318	0.608899	0.0137884
MA0704.1	Lhx4	0.199318	0.608899	0.0137884
MA0743.2	SCRT1	0.16593	0.614979	0.0137884
MA0799.2	RFX4	0.165153	0.625352	0.0137884
MA1122.1	TFDP1	0.182793	0.635295	0.0137884
MA1630.2	ZNF281	0.119492	0.613681	0.0137884
MA1952.1	FOXJ2::ELF1	0.134985	0.636862	0.0137884
MA0525.2	TP63	0.119739	0.598755	0.0101317
MA0066.1	PPARG	0.190135	0.596317	0.00985382
MA0091.1	TAL1::TCF3	0.155988	0.594741	0.00960839
MA0783.1	PKNOX2	0.18946	0.590289	0.00810212
MA1723.1	PRDM9	0.0878147	0.589269	0.00810212
MA1565.1	TBX18	0.111778	0.587652	0.00779973
MA0068.2	PAX4	0.183989	0.574304	0.00520548
MA0117.2	Mafb	0.133845	0.564557	0.00520548
MA0259.1	ARNT::HIF1A	0.147062	0.56764	0.00520548
MA0662.1	MIXL1	0.184417	0.575427	0.00520548
MA0747.1	SP8	0.0904044	0.564987	0.00520548
MA0884.2	DUXA	0.175299	0.566378	0.00520548
MA1524.2	Msgn1	0.155601	0.568855	0.00520548
MA1578.1	VEZF1	0.120769	0.573348	0.00520548
MA1632.1	ATF2	0.155856	0.569545	0.00520548
MA1655.1	ZNF341	0.115551	0.580624	0.00520548
MA1712.1	ZNF454	0.113075	0.579197	0.00520548
MA0029.1	Mecom	-0.0490917	0.20536	0
MA0035.4	GATA1	-0.522718	0.00666047	0
MA0102.4	CEBPA	-0.423752	0.0161985	0
MA0140.2	GATA1::TAL1	-0.664377	0.00138323	0
MA0498.2	MEIS1	0.0370814	0.338689	0
MA0594.2	HOXA9	-0.266269	0	0
MA0904.2	HOXB5	0.148269	0.506919	0
MA1508.1	IKZF1	-0.0368493	0.201901	0
MA1639.1	MEIS1	-0.57654	0.00480337	0
MA0004.1	Arnt	-0.0573982	0.200467	0
MA0009.2	TBXT	-0.0851371	0.13362	0
MA0017.2	NR2F1	-0.0481284	0.199539	0
MA0024.3	E2F1	-0.24402	0.0312834	0
MA0025.2	NFIL3	-0.0316724	0.228155	0
MA0027.2	EN1	0.0310001	0.309712	0
MA0028.2	ELK1	-0.386097	0.0241246	0
MA0030.1	FOXF2	0.0525558	0.341685	0
MA0031.1	FOXD1	-0.121273	0.140374	0
MA0032.2	FOXC1	-0.253527	0.055375	0
MA0036.3	GATA2	-0.445903	0.00781317	0
MA0038.2	GFI1	-0.000426441	0.263855	0
MA0039.4	KLF4	0.0306463	0.40809	0
MA0042.2	FOXI1	-0.0136557	0.256683	0
MA0046.2	HNF1A	0.175048	0.551487	0
MA0047.3	FOXA2	0.0652086	0.381023	0
MA0052.4	MEF2A	0.0177738	0.308124	0
MA0056.2	MZF1	-0.0251655	0.238635	0
MA0058.3	MAX	-0.0349496	0.226908	0
MA0060.3	NFYA	0.156128	0.550758	0
MA0062.3	GABPA	-0.0494129	0.178413	0
MA0063.2	NKX2-5	0.0924555	0.42402	0
MA0065.2	Pparg::Rxra	-0.0396955	0.199853	0
MA0070.1	PBX1	-0.341744	0.0333847	0
MA0073.1	RREB1	-0.261365	0.0272439	0
MA0074.1	RXRA::VDR	-0.431825	0.0160812	0
MA0075.3	PRRX2	0.0126602	0.282713	0
MA0076.2	ELK4	-0.122023	0.112591	0
MA0077.1	SOX9	-0.420434	0.0179451	0
MA0078.2	Sox17	-0.0729812	0.181937	0
MA0079.5	SP1	0.091514	0.535987	0
MA0083.3	SRF	0.0147572	0.222648	0
MA0084.1	SRY	0.0207482	0.304128	0
MA0087.2	Sox5	-0.127561	0.131899	0
MA0088.2	ZNF143	-0.0660081	0.150199	0
MA0089.2	MAFG::NFE2L1	-0.256902	0.061179	0
MA0090.3	TEAD1	-0.282531	0.0405164	0
MA0095.3	Yy1	-0.622854	0.00116836	0
MA0099.3	FOS::JUN	-0.375407	0.0168498	0
MA0100.3	MYB	0.077924	0.446403	0
MA0101.1	REL	0.118591	0.521904	0
MA0106.3	TP53	0.090262	0.381793	0
MA0107.1	RELA	0.117484	0.494702	0
MA0111.1	Spz1	-0.0639944	0.183501	0
MA0112.3	ESR1	-0.0704727	0.115696	0
MA0114.4	HNF4A	-0.277741	0.0421944	0
MA0115.1	NR1H2::RXRA	-0.071843	0.114302	0
MA0119.1	NFIC::TLX1	-0.460077	0.0121724	0
MA0122.3	Nkx3-2	0.0822326	0.399613	0
MA0125.1	Nobox	-0.0792994	0.177132	0
MA0131.2	HINFP	-0.706599	0.00118459	0
MA0135.1	Lhx3	-0.231869	0.0662966	0
MA0136.3	Elf5	0.074024	0.542932	0
MA0137.3	STAT1	-0.341414	0.0305084	0
MA0138.2	REST	-0.132502	0.128754	0
MA0139.1	CTCF	-0.00781735	0.265282	0
MA0142.1	Pou5f1::Sox2	0.0228262	0.302239	0
MA0143.4	SOX2	-0.0610911	0.1958	0
MA0144.2	STAT3	-0.218026	0.056217	0
MA0149.1	EWSR1-FLI1	-0.350641	0.0135306	0
MA0150.2	Nfe2l2	-0.388235	0.0179293	0
MA0151.1	Arid3a	-0.365697	0.0221412	0
MA0152.2	Nfatc2	-0.0279494	0.235533	0
MA0155.1	INSM1	-0.209679	0.0468024	0
MA0158.2	HOXA5	0.125304	0.480865	0
MA0159.1	RARA::RXRA	0.00793771	0.290544	0
MA0161.2	NFIC	-0.366634	0.0237972	0
MA0162.4	EGR1	-0.0419193	0.20433	0
MA0163.1	PLAG1	-0.0916431	0.153941	0
MA0164.1	Nr2e3	-0.318552	0.0367024	0
MA0258.2	ESR2	0.00831195	0.297302	0
MA0461.2	Atoh1	0.0931605	0.422747	0
MA0462.2	BATF::JUN	-0.564191	0.00231078	0
MA0463.2	BCL6	-0.108721	0.146522	0
MA0465.2	CDX2	0.135332	0.514226	0
MA0467.2	Crx	-0.20792	0.0701824	0
MA0468.1	DUX4	-0.0690947	0.183353	0
MA0469.3	E2F3	-0.00934665	0	0
MA0470.2	E2F4	-0.282253	0	0
MA0471.2	E2F6	-0.245206	0.0246008	0
MA0473.3	ELF1	-0.0515203	0.176889	0
MA0476.1	FOS	-0.565442	0.00277209	0
MA0477.2	FOSL1	-0.560529	0.00293856	0
MA0478.1	FOSL2	-0.498658	0.00481969	0
MA0479.1	FOXH1	0.0938619	0.426974	0
MA0480.2	Foxo1	0.0977218	0.431293	0
MA0483.1	Gfi1B	-0.0438141	0.210821	0
MA0485.2	HOXC9	-0.14164	0.106543	0
MA0488.1	JUN	0.0893166	0.415535	0
MA0494.1	Nr1h3::Rxra	-0.102548	0.148073	0
MA0495.3	MAFF	0.11054	0.472552	0
MA0496.3	MAFK	-0.294862	0.0213638	0
MA0501.1	MAF::NFE2	-0.443326	0.0147266	0
MA0502.2	NFYB	-0.24906	0.056116	0
MA0504.1	NR2C2	-0.115788	0.12907	0
MA0505.2	Nr5A2	0.071434	0.42313	0
MA0508.3	PRDM1	-0.424143	0.00569609	0
MA0509.3	RFX1	-0.156198	0	0
MA0511.2	RUNX2	0.0973096	0.462323	0
MA0512.2	Rxra	-0.0788077	0.139131	0
MA0515.1	Sox6	-0.105005	0.14078	0
MA0516.3	SP2	0.027516	0.354042	0
MA0518.1	Stat4	-0.197206	0.0713386	0
MA0519.1	Stat5a::Stat5b	-0.136702	0.112312	0
MA0520.1	Stat6	-0.127255	0.134126	0
MA0527.1	ZBTB33	-0.0570157	0.174025	0
MA0591.1	Bach1::Mafk	-0.127284	0.13563	0
MA0595.1	SREBF1	0.0634959	0.416876	0
MA0596.1	SREBF2	-0.0684114	0.177879	0
MA0597.2	THAP1	0.0090799	0.310526	0
MA0599.1	KLF5	0.0280985	0.396863	0
MA0601.1	Arid3b	-0.0429532	0.216779	0
MA0602.1	Arid5a	-0.213785	0.0813798	0
MA0604.1	Atf1	-0.0135965	0.246292	0
MA0605.2	ATF3	0.0501422	0.304536	0
MA0606.2	Nfat5	-0.132653	0.11587	0
MA0608.1	Creb3l2	-0.104373	0.155401	0
MA0610.1	DMRT3	-0.367368	0.02705	0
MA0611.2	Dux	-0.364946	0.0120163	0
MA0615.1	Gmeb1	-0.174377	0.053065	0
MA0616.2	HES2	0.0582918	0.356694	0
MA0623.2	NEUROG1	0.0993246	0.401452	0
MA0624.2	Nfatc1	-0.18368	0.0690469	0
MA0625.2	NFATC3	-0.00950626	0.263103	0
MA0626.1	Npas2	0.116437	0.495587	0
MA0628.1	POU6F1	0.0955794	0.394384	0
MA0629.1	Rhox11	-0.103225	0.156638	0
MA0631.1	Six3	-0.450933	0.0124265	0
MA0632.2	TCFL5	-0.378712	0.0260402	0
MA0634.1	ALX3	-0.176155	0.100388	0
MA0635.1	BARHL2	-0.289798	0.0478324	0
MA0638.1	CREB3	-0.17679	0.0862322	0
MA0639.1	DBP	-0.31132	0.0293274	0
MA0640.2	ELF3	-0.0297488	0.213421	0
MA0641.1	ELF4	-0.235234	0.0713804	0
MA0642.2	EN2	-0.0116804	0.250336	0
MA0645.1	ETV6	-0.267842	0.0309982	0
MA0646.1	GCM1	-0.221579	0.0749539	0
MA0647.1	GRHL1	0.101189	0.404518	0
MA0648.1	GSC	-0.335094	0.0354363	0
MA0649.1	HEY2	-0.0292225	0.233624	0
MA0652.1	IRF8	0.0727398	0.350416	0
MA0654.1	ISX	-0.0468173	0.212603	0
MA0657.1	KLF13	-0.0130822	0.221812	0
MA0659.3	Mafg	-0.197122	0.0689514	0
MA0660.1	MEF2B	-0.131634	0.13152	0
MA0661.1	MEOX1	0.146038	0.506377	0
MA0664.1	MLXIPL	0.0924829	0.403193	0
MA0665.1	MSC	0.0780015	0.418749	0
MA0666.2	MSX1	-0.0514554	0.207489	0
MA0668.2	Neurod2	-0.0314361	0.224875	0
MA0669.1	NEUROG2	-0.00240231	0.255366	0
MA0670.1	NFIA	-0.311727	0.0174004	0
MA0671.1	NFIX	-0.296308	0.0305749	0
MA0672.1	NKX2-3	-0.0382422	0.219346	0
MA0673.1	NKX2-8	-0.085346	0.16161	0
MA0676.1	Nr2e1	-0.084204	0.167836	0
MA0679.2	ONECUT1	0.109356	0.426613	0
MA0680.2	Pax7	-0.129839	0.127383	0
MA0682.2	PITX1	-0.217349	0.0651144	0
MA0683.1	POU4F2	0.0154412	0.247356	0
MA0686.1	SPDEF	-0.192479	0.0887319	0
MA0687.1	SPIC	0.0117576	0.302383	0
MA0694.1	ZBTB7B	-0.0313071	0.230474	0
MA0696.1	ZIC1	0.131208	0.477353	0
MA0697.2	Zic3	-0.043888	0.188132	0
MA0698.1	ZBTB18	0.0276805	0.3241	0
MA0699.1	LBX2	0.0199531	0.28386	0
MA0700.2	LHX2	-0.335377	0.0358469	0
MA0703.2	LMX1B	0.125937	0.449857	0
MA0707.2	MNX1	-0.214833	0.0810881	0
MA0710.1	NOTO	0.0125511	0.287893	0
MA0711.1	OTX1	-0.35638	0.024124	0
MA0712.2	OTX2	-0.324024	0.0288822	0
MA0713.1	PHOX2A	-0.00650151	0.252886	0
MA0714.1	PITX3	-0.0449426	0.21485	0
MA0719.1	RHOXF1	-0.388601	0.0241513	0
MA0728.1	Nr2F6	-0.108328	0.130008	0
MA0729.1	RARA	-0.088741	0	0
MA0731.1	BCL6B	-0.0224717	0	0
MA0732.1	EGR3	-0.0574114	0.188198	0
MA0734.3	Gli2	0.00364836	0.289126	0
MA0736.1	GLIS2	-0.0317269	0.225496	0
MA0738.1	HIC2	-0.408415	0.00378359	0
MA0741.1	KLF16	-0.000202532	0.2837	0
MA0742.2	KLF12	-0.174814	0.071607	0
MA0746.2	SP3	-0.148239	0.0860266	0
MA0748.2	YY2	-0.0211577	0.237473	0
MA0749.1	ZBED1	-0.0181022	0	0
MA0750.2	ZBTB7A	-0.0823188	0.154212	0
MA0752.1	ZNF410	-0.0272395	0	0
MA0753.2	ZNF740	-0.0657411	0.177183	0
MA0756.2	ONECUT2	0.0341153	0.291593	0
MA0758.1	E2F7	-0.0182055	0	0
MA0760.1	ERF	-0.191468	0.088439	0
MA0761.2	ETV1	-0.170357	0.0417205	0
MA0762.1	ETV2	-0.423092	0.0169707	0
MA0763.1	ETV3	-0.289476	0.0479355	0
MA0766.2	GATA5	-0.572224	0.00254294	0
MA0772.1	IRF7	-0.0720602	0.182788	0
MA0774.1	MEIS2	0.0012662	0.284137	0
MA0775.1	MEIS3	0.045262	0.372044	0
MA0776.1	MYBL1	-0.221589	0	0
MA0777.1	MYBL2	-0.149544	0	0
MA0782.2	PKNOX1	-0.135207	0.109022	0
MA0784.2	POU1F1	0.128872	0.458665	0
MA0793.1	POU6F2	-0.162999	0.111176	0
MA0794.1	PROX1	0.0518259	0.313222	0
MA0795.1	SMAD3	-0.0943591	0.140643	0
MA0803.1	TBX15	0.0926989	0.515559	0
MA0808.1	TEAD3	-0.236609	0.0592151	0
MA0814.2	TFAP2C	0.0199732	0.336529	0
MA0825.1	MNT	-0.0189873	0.247331	0
MA0828.2	SREBF2	-0.0512029	0.133203	0
MA0829.2	SREBF1	-0.261456	0.0566127	0
MA0832.1	Tcf21	0.0258447	0.293914	0
MA0833.2	ATF4	-0.515419	0.00838293	0
MA0834.1	ATF7	-0.019398	0.170469	0
MA0838.1	CEBPG	-0.211511	0.0691614	0
MA0839.1	CREB3L1	-0.21053	0.069689	0
MA0840.1	Creb5	-0.224086	0.0365082	0
MA0841.1	NFE2	-0.530411	0.00288454	0
MA0842.2	NRL	-0.0215272	0.239575	0
MA0843.1	TEF	-0.473317	0	0
MA0844.1	XBP1	-0.225973	0.0533669	0
MA0849.1	FOXO6	0.0112675	0.295397	0
MA0850.1	FOXP3	0.0942604	0.435888	0
MA0853.1	Alx4	0.0351805	0.292538	0
MA0854.1	Alx1	-0.178029	0.0855811	0
MA0857.1	Rarb	-0.00342401	0.220248	0
MA0859.1	Rarg	-0.0482981	0.168165	0
MA0860.1	Rarg	-0.0153075	0.176099	0
MA0861.1	TP73	-0.227271	0.0683737	0
MA0862.1	GMEB2	-0.339619	0	0
MA0863.1	MTF1	-0.0446377	0.194903	0
MA0865.2	E2F8	-0.0756191	0.179389	0
MA0866.1	SOX21	-0.118448	0	0
MA0867.2	SOX4	-0.107648	0.123233	0
MA0868.2	SOX8	-0.234961	0.0637765	0
MA0870.1	Sox1	-0.189117	0	0
MA0873.1	HOXD12	-0.1701	0.0775374	0
MA0875.1	BARX1	-0.239698	0.068654	0
MA0876.1	BSX	-0.0692535	0.188172	0
MA0877.3	BARHL1	-0.203773	0.0851006	0
MA0878.3	CDX1	-0.112664	0.147298	0
MA0879.2	DLX1	-0.312275	0.0420868	0
MA0880.1	Dlx3	-0.259085	0.0601674	0
MA0883.1	Dmbx1	-0.296561	0.0457162	0
MA0885.2	Dlx2	-0.323495	0.0392448	0
MA0886.1	EMX2	-0.0062221	0.255398	0
MA0887.1	EVX1	0.122463	0.447702	0
MA0890.1	GBX2	-0.172556	0.104711	0
MA0891.1	GSC2	-0.245199	0.066609	0
MA0892.1	GSX1	0.156241	0.512786	0
MA0894.1	HESX1	-0.113824	0.147536	0
MA0895.1	HMBOX1	-0.142214	0.124923	0
MA0896.1	Hmx1	-0.0572075	0.192488	0
MA0899.1	HOXA10	-0.353547	0.0293811	0
MA0901.2	HOXB13	0.0522512	0.350906	0
MA0903.1	HOXB3	0.0982765	0.410008	0
MA0905.1	HOXC10	-0.052489	0.203135	0
MA0907.1	HOXC13	-0.490108	0.00714939	0
MA0910.2	HOXD8	0.0879913	0.404321	0
MA0913.2	HOXD9	-0.0547037	0.203798	0
MA0914.1	ISL2	0.13882	0.508619	0
MA1099.2	HES1	0.00809743	0.283344	0
MA1101.2	BACH2	-0.350848	0.0267489	0
MA1104.2	GATA6	-0.449951	0.0102501	0
MA1105.2	GRHL2	-0.0361603	0.225252	0
MA1106.1	HIF1A	0.064498	0.371633	0
MA1107.2	KLF9	-0.0054851	0.270346	0
MA1112.2	NR4A1	0.0706368	0.409407	0
MA1114.1	PBX3	0.029182	0.339824	0
MA1116.1	RBPJ	0.0603371	0.4666	0
MA1117.1	RELB	0.0395119	0.333607	0
MA1118.1	SIX1	-0.373646	0.0249013	0
MA1123.2	TWIST1	-0.198368	0.0558855	0
MA1124.1	ZNF24	-0.235053	0.0711548	0
MA1125.1	ZNF384	0.0684289	0.419992	0
MA1126.1	FOS::JUN	-0.2343	0.0717522	0
MA1128.1	FOSL1::JUN	-0.372229	0.0174371	0
MA1132.1	JUN::JUNB	-0.62987	0.00151744	0
MA1142.1	FOSL1::JUND	-0.52729	0.00513791	0
MA1143.1	FOSL1::JUND	-0.270784	0.0515096	0
MA1145.1	FOSL2::JUND	-0.025996	0.230379	0
MA1148.1	PPARA::RXRA	0.00297978	0.281971	0
MA1149.1	RARA::RXRG	-0.130958	0.117352	0
MA1152.1	SOX15	-0.17175	0.0736808	0
MA1153.1	Smad4	-0.277666	0.0237881	0
MA1154.1	ZNF282	-0.578332	0	0
MA1155.1	ZSCAN4	-0.23638	0.0645002	0
MA1418.1	IRF3	-0.0549511	0.175985	0
MA1420.1	IRF5	0.0134498	0.277957	0
MA1421.1	TCF7L1	-0.119157	0.143118	0
MA1464.1	ARNT2	0.0803045	0.390955	0
MA1466.1	ATF6	0.0376787	0.283521	0
MA1468.1	ATOH7	-0.0119388	0.258357	0
MA1470.1	BACH2	-0.0533775	0	0
MA1471.1	BARX2	-0.363227	0.027918	0
MA1473.1	CDX4	-0.0357115	0.221144	0
MA1474.1	CREB3L4	-0.283987	0.0506865	0
MA1475.1	CREB3L4	-0.229878	0.0672123	0
MA1478.1	DMRTA2	-0.315257	0.0409967	0
MA1479.1	DMRTC2	-0.363443	0.029259	0
MA1480.1	DPRX	-0.369848	0.0276637	0
MA1481.1	DRGX	-0.0249028	0.236533	0
MA1485.1	FERD3L	0.012001	0.281638	0
MA1491.2	GLI3	-0.181584	0.0504436	0
MA1493.1	HES6	0.0380358	0.317829	0
MA1494.1	HNF4A	-0.0511348	0.165145	0
MA1497.1	HOXA6	0.0142483	0.26919	0
MA1498.2	HOXA7	-0.20437	0.0618064	0
MA1500.1	HOXB6	0.121078	0.461787	0
MA1501.1	HOXB7	-0.134353	0.131315	0
MA1505.1	HOXC8	0.0335825	0.290659	0
MA1513.1	KLF15	-0.379127	0.0186694	0
MA1514.1	KLF17	0.119882	0.556666	0
MA1515.1	KLF2	0.00890503	0.309086	0
MA1516.1	KLF3	0.0341309	0.343293	0
MA1518.2	Lhx1	-0.271793	0.0467043	0
MA1519.1	LHX5	-0.144417	0.12386	0
MA1523.1	MSANTD3	0.0535084	0.392929	0
MA1527.1	NFIC	-0.296067	0.0458644	0
MA1532.2	NR1D2	0.0664436	0.34123	0
MA1533.1	NR1I2	-0.0265403	0.23533	0
MA1541.1	NR6A1	-0.0294725	0.232916	0
MA1542.1	OSR1	-0.481453	0.00890885	0
MA1544.1	OVOL1	-0.166977	0	0
MA1545.1	OVOL2	0.0487856	0.30853	0
MA1546.1	PAX3	-0.104751	0.132467	0
MA1547.2	PITX2	-0.336545	0.025761	0
MA1548.1	PLAGL2	-0.0644422	0.176724	0
MA1549.1	POU6F1	-0.0515919	0.206843	0
MA1554.1	RFX7	0.149371	0.54015	0
MA1560.1	SOHLH2	-0.0153656	0.248264	0
MA1561.1	SOX12	-0.15473	0.113609	0
MA1562.1	SOX14	-0.288301	0.0482975	0
MA1563.2	SOX18	-0.0528251	0.204596	0
MA1571.1	TGIF2LX	0.00170105	0.271882	0
MA1573.2	Thap11	0.00107563	0.267474	0
MA1576.1	THRB	-0.0769242	0.169869	0
MA1577.1	TLX2	-0.0225752	0.24045	0
MA1579.1	ZBTB26	-0.317674	0.014917	0
MA1580.1	ZBTB32	-0.204362	0.0860572	0
MA1581.1	ZBTB6	-0.0948415	0.129535	0
MA1583.1	ZFP57	-0.164038	0.104999	0
MA1585.1	ZKSCAN1	-0.21603	0.0787006	0
MA1587.1	ZNF135	-0.522569	0.0018941	0
MA1588.1	ZNF136	0.0782943	0.368252	0
MA1589.1	ZNF140	-0.405319	0.00860724	0
MA1592.1	ZNF274	0.159348	0.529705	0
MA1593.1	ZNF317	0.00484364	0.290912	0
MA1594.1	ZNF382	-0.0605537	0.124475	0
MA1596.1	ZNF460	-0.149811	0.0858002	0
MA1599.1	ZNF682	0.0663086	0.423709	0
MA1600.1	ZNF684	-0.00481861	0.257036	0
MA1601.2	ZNF75D	0.0689628	0.385795	0
MA1603.1	Dmrt1	-0.143495	0.124503	0
MA1615.1	Plagl1	0.0596876	0.475196	0
MA1616.1	Prdm15	0.0833097	0.43661	0
MA1618.1	Ptf1a	0.0951412	0.533252	0
MA1623.1	Stat2	-0.0663187	0.16852	0
MA1624.1	Stat5a	-0.274004	0.0423913	0
MA1625.1	Stat5b	-0.209673	0.0667546	0
MA1628.1	Zic1::Zic2	-0.123314	0.0957424	0
MA1638.1	HAND2	-0.0500614	0.182172	0
MA1640.1	MEIS2	-0.339468	0.0349272	0
MA1643.1	NFIB	-0.0770432	0.17921	0
MA1645.1	NKX2-2	-0.0359069	0.220546	0
MA1646.1	OSR2	-0.325398	0.0109259	0
MA1647.2	Prdm4	-0.264411	0.0565003	0
MA1649.1	ZBTB12	-0.0607576	0.194655	0
MA1650.1	ZBTB14	-0.16648	0.105515	0
MA1651.1	ZFP42	-0.0391841	0.220877	0
MA1652.1	ZKSCAN5	0.0570111	0.444461	0
MA1653.1	ZNF148	0.0502721	0.44096	0
MA1654.1	ZNF16	-0.102804	0.142478	0
MA1656.1	ZNF449	-0.161588	0.0756481	0
MA1657.1	ZNF652	0.0471807	0.339129	0
MA1684.1	Foxn1	0.0196012	0.298865	0
MA1708.1	ETV7	-0.218941	0.0354488	0
MA1709.1	ZIM3	0.0973373	0.459623	0
MA1710.1	ZNF257	-0.135893	0.0577109	0
MA1711.1	ZNF343	-0.00977356	0.243584	0
MA1713.1	ZNF610	-0.398139	0.0178885	0
MA1714.1	ZNF675	-0.339721	0.0342262	0
MA1715.1	ZNF707	-0.260927	0.0600328	0
MA1717.1	ZNF784	0.109349	0.433395	0
MA1719.1	ZNF816	-0.203544	0.0701284	0
MA1720.1	ZNF85	-0.381518	0.0247649	0
MA1721.1	ZNF93	-0.21508	0.0713152	0
MA1724.1	Rfx6	-0.224988	0.0661405	0
MA1727.1	ZNF417	0.0133923	0.281899	0
MA1928.1	BNC2	-0.545531	0.00294088	0
MA1931.1	ELK1::HOXA1	-0.171417	0.0888884	0
MA1932.1	ELK1::HOXB13	-0.0607258	0.155716	0
MA1933.1	ELK1::SREBF2	-0.587432	0	0
MA1935.1	ERF::FOXI1	0.0131471	0.310983	0
MA1936.1	ERF::FOXO1	-0.0442375	0.209394	0
MA1937.1	ERF::HOXB13	0.136309	0.503537	0
MA1938.1	ERF::NHLH1	-0.113981	0.144628	0
MA1939.1	ERF::SREBF2	0.0445453	0.294519	0
MA1942.1	ETV2::FOXI1	0.00108216	0.283726	0
MA1943.1	ETV2::HOXB13	0.168938	0.540939	0
MA1946.1	ETV5::FOXI1	0.110473	0.505492	0
MA1947.1	ETV5::FOXO1	-0.234715	0.0448693	0
MA1949.1	FLI1::DRGX	0.0818435	0.385253	0
MA1951.1	FOS	0.0309615	0.280824	0
MA1953.1	FOXO1::ELF1	-0.0352771	0.222514	0
MA1955.1	FOXO1::ELK3	0.0497781	0.359981	0
MA1956.1	FOXO1::FLI1	0.0515321	0.343962	0
MA1957.1	HOXB2::ELK1	0.0152334	0.270733	0
MA1958.1	HOXD12::ELK1	-0.103849	0.0900419	0
MA1960.1	MGA::EVX1	-0.164335	0.110498	0
MA1961.1	PATZ1	0.0238432	0.348257	0
MA1962.1	POU2F1::SOX2	0.115643	0.431412	0
MA1963.1	SATB1	-0.19385	0.0879154	0
MA1964.1	SMAD2	-0.103484	0.110823	0
MA1965.1	SP5	-0.0632811	0.112542	0
MA1969.1	THRA	-0.160856	0.108467	0
MA1971.1	ZBED2	0.0167872	0.282345	0
MA1972.1	ZFP14	-0.292529	0.01605	0
MA1973.1	ZKSCAN3	0.0338857	0.327027	0
MA1974.1	ZNF211	-0.0766737	0.170368	0
MA1975.1	ZNF214	0.110021	0.454567	0
MA1976.1	ZNF320	-0.0386701	0.215919	0
MA1977.1	ZNF324	-0.166941	0.104149	0
MA1978.1	ZNF354A	0.0854859	0.431579	0
MA1979.1	ZNF416	-0.199407	0.0484782	0
MA1981.1	ZNF530	0.0100305	0.303568	0
MA1982.1	ZNF574	-0.0498137	0.207572	0
MA1984.1	ZNF667	-0.214998	0.0688971	0
MA1985.1	ZNF669	-0.101414	0.152639	0
MA1987.1	ZNF701	-0.0287963	0.229046	0
MA1989.1	Bcl11B	0.102579	0.532104	0
MA1992.1	Ikzf3	-0.0138895	0.248687	0
MA1994.1	Nkx2-1	-0.0305272	0.232821	0
MA1995.1	Npas4	0.0573662	0.322831	0
MA1999.1	Prdm5	-0.0935934	0.138086	0
MA2002.1	Zfp335	0.0214986	0.34607	0
MA0130.1	ZNF354C	NA	NA	NA

## Sheet: Enh_B_2
motif_id	motif_name	log2enr	negLog10P	negLog10Padj
MA1558.1	SNAI1	0.619295	8.30714	5.27392
MA1559.1	SNAI3	0.690188	8.07257	5.27392
MA0745.2	SNAI2	0.682178	7.75413	5.13157
MA0103.3	ZEB1	0.497044	7.20645	4.70883
MA1620.1	Ptf1A	0.494772	5.02704	2.62633
MA0830.2	TCF4	0.43341	4.12034	1.79881
MA0522.3	TCF3	0.54495	3.74427	1.48969
MA0807.1	TBX5	0.471589	3.61211	1.41552
MA0820.1	FIGLA	0.369109	3.51091	1.36548
MA0688.1	TBX2	0.470482	3.38255	1.28286
MA0690.2	TBX21	0.497918	3.01159	0.953297
MA1565.1	TBX18	0.382317	2.94906	0.928561
MA0494.1	Nr1h3::Rxra	0.449413	2.67152	0.757375
MA0499.2	MYOD1	0.3561	2.6807	0.757375
MA0659.3	Mafg	0.430688	2.65059	0.757375
MA0803.1	TBX15	0.373472	2.62661	0.757375
MA0684.2	RUNX3	0.32701	2.42488	0.60395
MA0627.2	POU2F3	0.376284	2.12532	0.368058
MA1575.1	THRB	0.57429	2.04445	0.306502
MA1627.1	Wt1	0.296058	1.99103	0.28929
MA0624.2	Nfatc1	0.274613	1.93937	0.28685
MA1418.1	IRF3	0.547343	1.95187	0.28685
MA0595.1	SREBF1	0.323933	1.8874	0.269908
MA0602.1	Arid5a	0.359023	1.86444	0.269908
MA0625.2	NFATC3	0.306212	1.8725	0.269908
MA1715.1	ZNF707	0.50753	1.89766	0.269908
MA0507.2	POU2F2	0.490025	1.76341	0.243517
MA0729.1	RARA	0.429492	1.82382	0.243517
MA1652.1	ZKSCAN5	0.245729	1.76788	0.243517
MA0788.1	POU3F3	0.34389	1.74905	0.240435
MA0107.1	RELA	0.357588	1.55064	0.161306
MA0515.1	Sox6	0.263459	1.60065	0.161306
MA0679.2	ONECUT1	0.362717	1.56101	0.161306
MA0711.1	OTX1	0.294731	1.56631	0.161306
MA0712.2	OTX2	0.269993	1.53421	0.161306
MA1643.1	NFIB	0.412743	1.6227	0.161306
MA1711.1	ZNF343	0.483409	1.55757	0.161306
MA0073.1	RREB1	0.270757	1.4666	0.147144
MA0778.1	NFKB2	0.406901	1.41027	0.147144
MA0828.2	SREBF2	0.428502	1.43219	0.147144
MA0857.1	Rarb	0.451663	1.42262	0.147144
MA0859.1	Rarg	0.449105	1.40413	0.147144
MA1421.1	TCF7L1	0.360099	1.43588	0.147144
MA1547.2	PITX2	0.259236	1.43204	0.147144
MA1960.1	MGA::EVX1	0.349251	1.41557	0.147144
MA0101.1	REL	0.295392	1.33276	0.143589
MA0887.1	EVX1	0.373037	1.34987	0.143589
MA0114.4	HNF4A	0.27832	1.29932	0.134135
MA0003.4	TFAP2A	0.208163	1.2733	0.132661
MA0647.1	GRHL1	0.386181	1.27539	0.132661
MA1646.1	OSR2	0.214969	1.29092	0.132661
MA0609.2	CREM	0.375458	1.2505	0.114678
MA0799.2	RFX4	0.350783	1.2447	0.114678
MA1533.1	NR1I2	0.354002	1.24123	0.114678
MA0048.2	NHLH1	0.23516	1.20605	0.108866
MA0467.2	Crx	0.216377	1.20465	0.108866
MA0497.1	MEF2C	0.195946	1.17866	0.108866
MA0669.1	NEUROG2	0.35299	1.15051	0.108866
MA0676.1	Nr2e1	0.226477	1.20429	0.108866
MA0683.1	POU4F2	0.399795	1.22144	0.108866
MA1105.2	GRHL2	0.241718	1.17383	0.108866
MA1420.1	IRF5	0.332106	1.15484	0.108866
MA1654.1	ZNF16	0.388455	1.1651	0.108866
MA1731.1	ZNF768	0.209918	1.19375	0.108866
MA1991.1	Hnf1A	0.231643	1.17831	0.108866
MA1998.1	Prdm14	0.264509	1.15898	0.108866
MA0682.2	PITX1	0.205661	1.14097	0.105745
MA0078.2	Sox17	0.226877	1.0896	0.099181
MA0142.1	Pou5f1::Sox2	0.238476	1.0818	0.099181
MA0152.2	Nfatc2	0.200176	1.128	0.099181
MA0461.2	Atoh1	0.273993	1.08979	0.099181
MA0623.2	NEUROG1	0.359564	1.12215	0.099181
MA0868.2	SOX8	0.22141	1.09991	0.099181
MA1556.1	RXRG	0.358592	1.0853	0.099181
MA1597.1	ZNF528	0.359124	1.10915	0.099181
MA0056.2	MZF1	0.221561	1.05597	0.0944231
MA0069.1	PAX6	0.306654	1.06052	0.0944231
MA0814.2	TFAP2C	0.176246	1.03859	0.0944231
MA0866.1	SOX21	0.309524	1.03476	0.0944231
MA1100.2	ASCL1	0.177196	1.0607	0.0944231
MA1145.1	FOSL2::JUND	0.321544	1.06524	0.0944231
MA1485.1	FERD3L	0.334563	1.0476	0.0944231
MA1552.1	RARB	0.332283	1.02975	0.0944231
MA1977.1	ZNF324	0.258526	1.02589	0.0935241
MA0842.2	NRL	0.27798	1.01168	0.0876276
MA0648.1	GSC	0.242708	0.989672	0.0758441
MA0768.2	Lef1	0.193896	0.981238	0.0758441
MA1623.1	Stat2	0.121797	0.968699	0.0758441
MA1982.1	ZNF574	0.262604	0.974306	0.0758441
MA0087.2	Sox5	0.21383	0.961411	0.0739181
MA0901.2	HOXB13	0.18577	0.963822	0.0739181
MA1152.1	SOX15	0.137249	0.957551	0.0736324
MA1540.2	NR5A1	0.191112	0.949681	0.0701083
MA1563.2	SOX18	0.185207	0.938453	0.0657376
MA1629.1	Zic2	0.157171	0.937532	0.0657376
MA0105.4	NFKB1	0.309989	0.928714	0.0594826
MA0125.1	Nobox	0.227445	0.92031	0.0586759
MA0784.2	POU1F1	0.30055	0.908904	0.0547364
MA0092.1	Hand1::Tcf3	0.164713	0.899702	0.0528746
MA0829.2	SREBF1	0.228614	0.901069	0.0528746
MA0689.1	TBX20	0.207856	0.89469	0.0502819
MA0081.2	SPIB	0.116268	0.890769	0.0487671
MA0743.2	SCRT1	0.214295	0.885111	0.0478813
MA0642.2	EN2	0.214893	0.865815	0.0357436
MA1470.1	BACH2	0.211632	0.860298	0.0357436
MA1562.1	SOX14	0.247872	0.858962	0.0357436
MA0029.1	Mecom	0.233465	0.854897	0.0339696
MA0084.1	SRY	0.16411	0.839763	0.0287858
MA0052.4	MEF2A	0.125761	0.814562	0.0283072
MA0119.1	NFIC::TLX1	0.223334	0.806313	0.0283072
MA0143.4	SOX2	0.17108	0.831502	0.0283072
MA0736.1	GLIS2	0.277298	0.818302	0.0283072
MA1527.1	NFIC	0.273798	0.821819	0.0283072
MA1538.1	NR2F1	0.276633	0.810986	0.0283072
MA1684.1	Foxn1	0.260288	0.825731	0.0283072
MA1721.1	ZNF93	0.233809	0.806406	0.0283072
MA1630.2	ZNF281	0.168828	0.802089	0.0266904
MA0607.2	BHLHA15	0.252745	0.787371	0.0196604
MA0728.1	Nr2F6	0.264854	0.783227	0.0196604
MA0858.1	Rarb	0.249487	0.788971	0.0196604
MA1498.2	HOXA7	0.25604	0.780885	0.0196604
MA1965.1	SP5	0.0848356	0.788702	0.0196604
MA0495.3	MAFF	0.165512	0.774275	0.0150385
MA0596.1	SREBF2	0.14826	0.745855	0.00844253
MA0626.1	Npas2	0.194484	0.749577	0.00844253
MA0693.3	Vdr	0.137401	0.757454	0.00844253
MA1969.1	THRA	0.191082	0.744831	0.00844253
MA0002.2	Runx1	-0.0809985	0.109188	0
MA0014.3	PAX5	0.174834	0.688585	0
MA0035.4	GATA1	0.113231	0.574895	0
MA0080.6	Spi1	0.056139	0.534193	0
MA0091.1	TAL1::TCF3	-0.0866563	0.15598	0
MA0102.4	CEBPA	-0.330924	0.012445	0
MA0140.2	GATA1::TAL1	-0.634	0.000250357	0
MA0154.4	EBF1	0.0223771	0.335614	0
MA0498.2	MEIS1	0.0352147	0.357237	0
MA0594.2	HOXA9	0.0995641	0.399954	0
MA0904.2	HOXB5	-0.310943	0.0327446	0
MA1508.1	IKZF1	-0.143532	0.030812	0
MA1639.1	MEIS1	-0.00983719	0.263958	0
MA0004.1	Arnt	0.106761	0.471833	0
MA0006.1	Ahr::Arnt	-0.15769	0.0933824	0
MA0007.3	Ar	-0.210097	0.070245	0
MA0009.2	TBXT	0.0433564	0.30928	0
MA0017.2	NR2F1	0.0797234	0.524575	0
MA0018.4	CREB1	0.00624278	0.295682	0
MA0024.3	E2F1	-0.154014	0.0862404	0
MA0025.2	NFIL3	-0.397917	0.00852095	0
MA0027.2	EN1	-0.0776015	0.166895	0
MA0028.2	ELK1	0.167247	0.567959	0
MA0030.1	FOXF2	-0.113927	0.13336	0
MA0031.1	FOXD1	-0.179896	0.0949641	0
MA0032.2	FOXC1	0.0281506	0.358763	0
MA0033.2	FOXL1	-0.0712116	0.141064	0
MA0036.3	GATA2	-0.183886	0.0439473	0
MA0038.2	GFI1	0.000600876	0.277707	0
MA0039.4	KLF4	-0.0333376	0.189881	0
MA0041.2	FOXD3	0.0266724	0.362476	0
MA0042.2	FOXI1	-0.0875787	0.125768	0
MA0046.2	HNF1A	-0.354754	0.0254044	0
MA0047.3	FOXA2	-0.0767873	0.158618	0
MA0050.3	Irf1	0.0847826	0.621944	0
MA0051.1	IRF2	0.130641	0.566511	0
MA0058.3	MAX	-0.0564293	0.201939	0
MA0060.3	NFYA	-0.383226	0.0164723	0
MA0062.3	GABPA	0.0312582	0.404276	0
MA0063.2	NKX2-5	0.0710812	0.429288	0
MA0065.2	Pparg::Rxra	-0.088659	0.113649	0
MA0066.1	PPARG	-0.379669	0.0261199	0
MA0067.2	PAX2	-0.115109	0.133159	0
MA0068.2	PAX4	-0.0294751	0.235182	0
MA0070.1	PBX1	0.101695	0.473164	0
MA0071.1	RORA	-0.0175625	0.249803	0
MA0072.1	RORA	0.152001	0.547924	0
MA0074.1	RXRA::VDR	-0.120883	0.142497	0
MA0075.3	PRRX2	-0.0549221	0.195134	0
MA0076.2	ELK4	-0.0488033	0.192715	0
MA0077.1	SOX9	0.101638	0.515913	0
MA0079.5	SP1	0.126534	0.654085	0
MA0083.3	SRF	-0.0460332	0.169658	0
MA0088.2	ZNF143	-0.0682115	0.163331	0
MA0089.2	MAFG::NFE2L1	0.0507458	0.363037	0
MA0090.3	TEAD1	-0.072847	0.165719	0
MA0093.3	USF1	-0.0126325	0.259863	0
MA0095.3	Yy1	0.121323	0.677939	0
MA0099.3	FOS::JUN	0.024867	0.33674	0
MA0100.3	MYB	0.084383	0.534227	0
MA0106.3	TP53	0.0431814	0.30928	0
MA0111.1	Spz1	-0.0090586	0.265779	0
MA0112.3	ESR1	-0.144074	0.0665712	0
MA0113.3	NR3C1	-0.126322	0.103324	0
MA0115.1	NR1H2::RXRA	-0.125577	0.104075	0
MA0117.2	Mafb	-0.000946746	0.282605	0
MA0122.3	Nkx3-2	-0.000524751	0.281577	0
MA0124.2	Nkx3-1	0.0691622	0.439696	0
MA0131.2	HINFP	-0.133587	0.132708	0
MA0132.2	PDX1	-0.203945	0.0460366	0
MA0135.1	Lhx3	0.0570062	0.382469	0
MA0136.3	Elf5	-0.021776	0.218072	0
MA0137.3	STAT1	-0.0642486	0.184281	0
MA0138.2	REST	0.0234458	0.290866	0
MA0139.1	CTCF	-0.178897	0.0851922	0
MA0141.3	ESRRB	-0.137583	0.127784	0
MA0144.2	STAT3	-0.0623748	0.16845	0
MA0145.2	Tfcp2l1	-0.377613	0.00502356	0
MA0146.2	Zfx	-0.137628	0.0722653	0
MA0149.1	EWSR1-FLI1	-0.556553	0.00231581	0
MA0150.2	Nfe2l2	-0.0653301	0.182095	0
MA0151.1	Arid3a	-0.112022	0.0920227	0
MA0155.1	INSM1	-0.0346244	0.219514	0
MA0157.3	Foxo3	0.0659516	0.450433	0
MA0158.2	HOXA5	-0.357032	0.0153182	0
MA0159.1	RARA::RXRA	0.0178367	0.314771	0
MA0160.2	NR4A2	-0.289118	0.0166481	0
MA0161.2	NFIC	-0.0979647	0.151152	0
MA0162.4	EGR1	-0.178292	0.0636306	0
MA0163.1	PLAG1	-0.126338	0.122675	0
MA0164.1	Nr2e3	-0.0339948	0.225091	0
MA0258.2	ESR2	0.0661814	0.44512	0
MA0259.1	ARNT::HIF1A	-0.260318	0.050385	0
MA0442.2	SOX10	-0.127536	0.0715663	0
MA0462.2	BATF::JUN	-0.143108	0.0882057	0
MA0463.2	BCL6	-0.076511	0.182082	0
MA0465.2	CDX2	-0.0311631	0.224289	0
MA0466.3	CEBPB	-0.359767	0	0
MA0468.1	DUX4	-0.203624	0.0768237	0
MA0469.3	E2F3	-0.0279258	0	0
MA0470.2	E2F4	-0.212672	0.0398898	0
MA0471.2	E2F6	-0.050591	0.185351	0
MA0472.2	EGR2	0.125559	0.465944	0
MA0473.3	ELF1	0.0826727	0.645259	0
MA0476.1	FOS	-0.140447	0.0961294	0
MA0477.2	FOSL1	-0.0750555	0.164889	0
MA0478.1	FOSL2	-0.0245896	0.237918	0
MA0479.1	FOXH1	0.100369	0.512461	0
MA0480.2	Foxo1	-0.0144473	0.256814	0
MA0483.1	Gfi1B	-0.0631047	0.163335	0
MA0485.2	HOXC9	-0.0917325	0.167833	0
MA0486.2	HSF1	-0.137771	0.127767	0
MA0488.1	JUN	-0.388563	0.0135368	0
MA0493.2	KLF1	-0.116331	0.0683928	0
MA0496.3	MAFK	0.115459	0.668298	0
MA0500.2	MYOG	-0.075093	0.145127	0
MA0501.1	MAF::NFE2	-0.230962	0.0600002	0
MA0502.2	NFYB	-0.160901	0.0932551	0
MA0504.1	NR2C2	-0.22904	0.0469193	0
MA0505.2	Nr5A2	0.131514	0.672832	0
MA0506.2	Nrf1	-0.391106	0.0240595	0
MA0508.3	PRDM1	-0.261665	0.0126921	0
MA0509.3	RFX1	0.0905935	0.390864	0
MA0511.2	RUNX2	0.114461	0.590374	0
MA0512.2	Rxra	-0.142434	0.1067	0
MA0516.3	SP2	-0.137494	0.0804643	0
MA0517.1	STAT1::STAT2	0.0862077	0.565232	0
MA0518.1	Stat4	-0.216956	0.0366494	0
MA0519.1	Stat5a::Stat5b	0.0195795	0.329636	0
MA0520.1	Stat6	-0.0559387	0.191361	0
MA0521.2	Tcf12	-0.0695608	0.144708	0
MA0523.1	TCF7L2	0.0809306	0.494943	0
MA0524.2	TFAP2C	-0.00537799	0.272942	0
MA0525.2	TP63	0.0675719	0.349597	0
MA0527.1	ZBTB33	-0.039072	0.201319	0
MA0528.2	ZNF263	-0.0119638	0.256723	0
MA0591.1	Bach1::Mafk	-0.406149	0.0165826	0
MA0592.3	ESRRA	-0.314309	0.0149653	0
MA0593.1	FOXP2	0.0908143	0.553357	0
MA0597.2	THAP1	-0.0979392	0.102817	0
MA0599.1	KLF5	-0.0506775	0.148288	0
MA0601.1	Arid3b	0.0064227	0.299678	0
MA0604.1	Atf1	-0.593002	0.00409194	0
MA0605.2	ATF3	-0.151683	0.0874953	0
MA0606.2	Nfat5	0.0390339	0.402497	0
MA0608.1	Creb3l2	0.184021	0.612236	0
MA0610.1	DMRT3	-0.0336157	0.225065	0
MA0611.2	Dux	-0.115833	0.146947	0
MA0615.1	Gmeb1	-0.378535	0.0108722	0
MA0616.2	HES2	-0.410738	0.0187673	0
MA0618.1	LBX1	0.0362131	0.35527	0
MA0628.1	POU6F1	0.116644	0.487311	0
MA0629.1	Rhox11	0.102187	0.490937	0
MA0630.1	SHOX	-0.0900287	0.16703	0
MA0631.1	Six3	0.15317	0.565212	0
MA0632.2	TCFL5	-0.275738	0.0553063	0
MA0633.2	Twist2	-0.0934855	0.106634	0
MA0634.1	ALX3	-0.0697176	0.183196	0
MA0635.1	BARHL2	-0.119074	0.136225	0
MA0638.1	CREB3	0.00181193	0.257295	0
MA0639.1	DBP	-0.676795	0.00179361	0
MA0640.2	ELF3	-0.043077	0.166415	0
MA0641.1	ELF4	0.181415	0.639268	0
MA0643.1	Esrrg	-0.135031	0.105829	0
MA0645.1	ETV6	0.103899	0.610735	0
MA0646.1	GCM1	0.0139763	0.296055	0
MA0649.1	HEY2	-0.0206356	0.245973	0
MA0650.3	Hoxa13	0.0206706	0.328648	0
MA0652.1	IRF8	-0.113024	0.135308	0
MA0654.1	ISX	-0.0890646	0.142994	0
MA0657.1	KLF13	-0.36752	0.011865	0
MA0658.1	LHX6	-0.15497	0.10891	0
MA0660.1	MEF2B	0.173675	0.647035	0
MA0661.1	MEOX1	-0.0425481	0.2158	0
MA0662.1	MIXL1	-0.182199	0.0888076	0
MA0664.1	MLXIPL	0.106545	0.442948	0
MA0665.1	MSC	-0.0185637	0.24995	0
MA0666.2	MSX1	-0.00581232	0.272259	0
MA0667.1	MYF6	0.0379683	0.342297	0
MA0668.2	Neurod2	-0.104634	0.113775	0
MA0670.1	NFIA	-0.0783328	0.136666	0
MA0671.1	NFIX	-0.00769819	0.268679	0
MA0672.1	NKX2-3	-0.0751695	0.151898	0
MA0673.1	NKX2-8	0.110024	0.600367	0
MA0674.1	NKX6-1	-0.204251	0.0565758	0
MA0680.2	Pax7	-0.408935	0.011989	0
MA0681.2	PHOX2B	-0.137668	0.102431	0
MA0686.1	SPDEF	-0.303791	0.0456685	0
MA0687.1	SPIC	-0.0776085	0.131821	0
MA0691.1	TFAP4	-0.27922	0.0310421	0
MA0692.1	TFEB	0.131631	0.5913	0
MA0694.1	ZBTB7B	0.211898	0.727237	0
MA0696.1	ZIC1	0.106689	0.427156	0
MA0697.2	Zic3	-0.00614648	0.271408	0
MA0698.1	ZBTB18	-0.0109717	0.26267	0
MA0699.1	LBX2	0.028321	0.321626	0
MA0700.2	LHX2	-0.109035	0.12875	0
MA0702.2	LMX1A	-0.113946	0.139084	0
MA0703.2	LMX1B	-0.143094	0.121073	0
MA0704.1	Lhx4	-0.113946	0.139084	0
MA0706.1	MEOX2	-0.0342771	0.228851	0
MA0707.2	MNX1	0.125661	0.591405	0
MA0710.1	NOTO	-0.0988929	0.136432	0
MA0713.1	PHOX2A	-0.510473	0.00282397	0
MA0714.1	PITX3	0.0167231	0.314965	0
MA0715.1	PROP1	-0.308497	0.0355364	0
MA0719.1	RHOXF1	-0.277373	0.0394628	0
MA0722.1	VAX1	-0.0766397	0.179133	0
MA0723.2	VAX2	-0.0694643	0.188334	0
MA0724.1	VENTX	-0.0752656	0.177308	0
MA0725.1	VSX1	-0.0766397	0.179133	0
MA0730.1	RARA	-0.183814	0.0829837	0
MA0731.1	BCL6B	-0.0481458	0	0
MA0732.1	EGR3	-0.0983663	0.14658	0
MA0733.1	EGR4	0.0976969	0.458273	0
MA0734.3	Gli2	0.115479	0.599697	0
MA0735.1	GLIS1	-0.00538504	0	0
MA0738.1	HIC2	-0.166939	0.0589316	0
MA0741.1	KLF16	0.0208725	0.337929	0
MA0742.2	KLF12	-0.131719	0.108644	0
MA0746.2	SP3	-0.0353009	0.219372	0
MA0747.1	SP8	-0.0538516	0.176918	0
MA0748.2	YY2	0.0960446	0.40879	0
MA0749.1	ZBED1	-0.0300559	0	0
MA0750.2	ZBTB7A	-0.052788	0.189228	0
MA0752.1	ZNF410	0.0801564	0.389595	0
MA0753.2	ZNF740	0.107533	0.540339	0
MA0754.2	CUX1	-0.077584	0.179213	0
MA0756.2	ONECUT2	0.218721	0.67688	0
MA0758.1	E2F7	-0.0439921	0	0
MA0760.1	ERF	-0.0883794	0.159795	0
MA0761.2	ETV1	0.00747439	0.314439	0
MA0762.1	ETV2	-0.0739479	0.176302	0
MA0763.1	ETV3	-0.196906	0.0797556	0
MA0766.2	GATA5	-0.397256	0.00344354	0
MA0772.1	IRF7	-0.0888955	0.161505	0
MA0774.1	MEIS2	-0.106809	0.112052	0
MA0775.1	MEIS3	-0.0971449	0.124766	0
MA0776.1	MYBL1	-0.0751927	0.157491	0
MA0777.1	MYBL2	-0.0562597	0.159957	0
MA0779.1	PAX1	-0.296366	0.0209968	0
MA0782.2	PKNOX1	-0.300359	0.0147021	0
MA0783.1	PKNOX2	0.211408	0.632536	0
MA0793.1	POU6F2	-0.195569	0.0666135	0
MA0794.1	PROX1	-0.0362759	0.210206	0
MA0795.1	SMAD3	-0.0630881	0.18738	0
MA0808.1	TEAD3	-0.0206713	0.24458	0
MA0812.1	TFAP2B	-0.142077	0.10476	0
MA0813.1	TFAP2B	-0.177214	0.0896641	0
MA0819.2	CLOCK	-0.172092	0.0850777	0
MA0823.1	HEY1	-0.430711	0.0164092	0
MA0825.1	MNT	0.0652639	0.384144	0
MA0832.1	Tcf21	-0.547324	0.00651369	0
MA0833.2	ATF4	0.0961263	0.468616	0
MA0834.1	ATF7	-0.3407	0	0
MA0838.1	CEBPG	-0.701383	0.00142466	0
MA0839.1	CREB3L1	-0.253457	0.0582957	0
MA0840.1	Creb5	-0.428134	0.0120779	0
MA0841.1	NFE2	-0.0439702	0.212624	0
MA0843.1	TEF	-0.776706	0.000583142	0
MA0844.1	XBP1	-0.277599	0.0450974	0
MA0847.3	FOXD2	-0.0591808	0.182188	0
MA0849.1	FOXO6	-0.0594649	0.1752	0
MA0850.1	FOXP3	-0.0774788	0.159044	0
MA0853.1	Alx4	-0.272419	0.055828	0
MA0854.1	Alx1	-0.56552	0.00483596	0
MA0860.1	Rarg	-0.12537	0.0765982	0
MA0861.1	TP73	0.0960831	0.40879	0
MA0862.1	GMEB2	-0.524164	0.00310934	0
MA0863.1	MTF1	-0.580059	0.00184888	0
MA0865.2	E2F8	-0.0589045	0.199004	0
MA0867.2	SOX4	0.0981257	0.674214	0
MA0870.1	Sox1	0.145965	0.49466	0
MA0871.2	TFEC	0.207346	0.674639	0
MA0873.1	HOXD12	0.0297899	0.305858	0
MA0875.1	BARX1	0.0849011	0.467084	0
MA0876.1	BSX	-0.0972443	0.149288	0
MA0877.3	BARHL1	-0.0198415	0.248451	0
MA0878.3	CDX1	-0.202684	0.0715694	0
MA0879.2	DLX1	-0.0482074	0.20892	0
MA0880.1	Dlx3	-0.0161822	0.253733	0
MA0883.1	Dmbx1	0.0747997	0.411111	0
MA0884.2	DUXA	-0.229306	0.0743227	0
MA0885.2	Dlx2	-0.0867412	0.161454	0
MA0886.1	EMX2	0.064335	0.402173	0
MA0890.1	GBX2	0.0335398	0.352848	0
MA0891.1	GSC2	0.152218	0.599835	0
MA0892.1	GSX1	-0.217218	0.080552	0
MA0893.2	GSX2	-0.291056	0.0266076	0
MA0894.1	HESX1	-0.0673792	0.173103	0
MA0895.1	HMBOX1	-0.239112	0.0561206	0
MA0896.1	Hmx1	-0.539914	0.00478343	0
MA0899.1	HOXA10	-0.0292677	0.227367	0
MA0900.2	HOXA2	-0.290167	0.0216534	0
MA0903.1	HOXB3	-0.280406	0.0394088	0
MA0905.1	HOXC10	0.0234486	0.322018	0
MA0907.1	HOXC13	-0.0677444	0.190711	0
MA0909.3	Hoxd13	-0.0328714	0.224264	0
MA0910.2	HOXD8	-0.105496	0.137927	0
MA0912.2	HOXD3	-0.100929	0.146399	0
MA0913.2	HOXD9	-0.00416301	0.27515	0
MA0914.1	ISL2	0.125912	0.571851	0
MA1099.2	HES1	-0.201882	0.0858206	0
MA1101.2	BACH2	0.0900339	0.404961	0
MA1102.2	CTCFL	0.00998714	0.304161	0
MA1104.2	GATA6	-0.102268	0.118029	0
MA1106.1	HIF1A	-0.209089	0.0796529	0
MA1107.2	KLF9	-0.0438588	0.183451	0
MA1108.2	MXI1	-0.0774288	0.121453	0
MA1110.2	Nr1H4	-0.0308826	0.207961	0
MA1111.1	NR2F2	-0.407579	0.00405533	0
MA1112.2	NR4A1	-0.388114	0.00401893	0
MA1114.1	PBX3	-0.28296	0.0170445	0
MA1116.1	RBPJ	0.0289622	0.388237	0
MA1117.1	RELB	0.182711	0.718441	0
MA1118.1	SIX1	0.0334046	0.346158	0
MA1122.1	TFDP1	-0.367174	0.0269813	0
MA1123.2	TWIST1	-0.0425245	0.198118	0
MA1124.1	ZNF24	0.0184887	0.307125	0
MA1125.1	ZNF384	-0.00481357	0.273909	0
MA1126.1	FOS::JUN	-0.33787	0.0284743	0
MA1128.1	FOSL1::JUN	-0.028331	0.231337	0
MA1132.1	JUN::JUNB	-0.0602576	0.18495	0
MA1133.1	JUN::JUNB	0.123497	0.498389	0
MA1142.1	FOSL1::JUND	-0.0748357	0.167416	0
MA1143.1	FOSL1::JUND	0.0100506	0.284819	0
MA1146.1	NR1H4::RXRA	-0.16024	0.107093	0
MA1148.1	PPARA::RXRA	-0.45804	0.00285463	0
MA1149.1	RARA::RXRG	-0.124496	0.114467	0
MA1150.1	RORB	-0.119615	0.120954	0
MA1151.1	RORC	-0.137239	0.103922	0
MA1153.1	Smad4	-0.0415852	0.200574	0
MA1154.1	ZNF282	0.182969	0.570613	0
MA1155.1	ZSCAN4	0.11591	0.437082	0
MA1464.1	ARNT2	-0.248928	0.0639806	0
MA1466.1	ATF6	-0.172048	0.0543335	0
MA1468.1	ATOH7	0.0806701	0.470148	0
MA1471.1	BARX2	-0.12562	0.0989491	0
MA1473.1	CDX4	-0.00791617	0.266878	0
MA1474.1	CREB3L4	-0.299147	0.0437725	0
MA1475.1	CREB3L4	0.142608	0.495042	0
MA1478.1	DMRTA2	-0.285796	0.0272855	0
MA1479.1	DMRTC2	-0.327322	0.0212525	0
MA1480.1	DPRX	-0.0288345	0.235576	0
MA1481.1	DRGX	-0.0467261	0.204206	0
MA1484.1	ETS2	-0.216675	0.0637022	0
MA1491.2	GLI3	0.220449	0.692042	0
MA1493.1	HES6	0.0538277	0.351239	0
MA1494.1	HNF4A	-0.16284	0.0944088	0
MA1495.1	HOXA1	-0.0172169	0.249487	0
MA1496.1	HOXA4	-0.267827	0.0397212	0
MA1497.1	HOXA6	-0.053027	0.206534	0
MA1499.1	HOXB4	-0.224466	0.0347919	0
MA1500.1	HOXB6	-0.21869	0.0615437	0
MA1501.1	HOXB7	0.0687627	0.411494	0
MA1505.1	HOXC8	0.0293547	0.310896	0
MA1509.1	IRF6	-0.118521	0.139602	0
MA1513.1	KLF15	-0.228391	0.0707523	0
MA1514.1	KLF17	-0.142439	0.10348	0
MA1515.1	KLF2	0.0329452	0.387501	0
MA1516.1	KLF3	0.0402534	0.364209	0
MA1518.2	Lhx1	0.0512741	0.351266	0
MA1519.1	LHX5	-0.0221692	0.242936	0
MA1520.1	MAF	0.139702	0.571336	0
MA1522.1	MAZ	0.0104435	0.306706	0
MA1523.1	MSANTD3	-0.0316569	0.2242	0
MA1524.2	Msgn1	0.155868	0.651293	0
MA1530.1	NKX6-3	-0.163231	0.0788782	0
MA1531.1	NR1D1	-0.185871	0.0969587	0
MA1532.2	NR1D2	0.00428525	0.257002	0
MA1534.1	NR1I3	-0.0681449	0.170225	0
MA1535.1	NR2C1	0.0699803	0.557397	0
MA1536.1	NR2C2	-0.130979	0.108522	0
MA1541.1	NR6A1	0.098994	0.474764	0
MA1542.1	OSR1	0.0455974	0.367171	0
MA1544.1	OVOL1	-0.182537	0.0500412	0
MA1545.1	OVOL2	-0.57526	0.0019474	0
MA1546.1	PAX3	0.141181	0.488351	0
MA1548.1	PLAGL2	-0.312231	0.021781	0
MA1549.1	POU6F1	-0.266013	0.0355125	0
MA1554.1	RFX7	-0.0961812	0.154824	0
MA1560.1	SOHLH2	-0.109741	0.152004	0
MA1561.1	SOX12	-0.0290661	0.235251	0
MA1569.1	TFAP2E	0.0147381	0.314123	0
MA1570.1	TFAP4	-0.00639002	0.271215	0
MA1571.1	TGIF2LX	0.195872	0.684071	0
MA1573.2	Thap11	-0.192921	0.0901593	0
MA1576.1	THRB	-0.147624	0.12098	0
MA1577.1	TLX2	-0.109367	0.126748	0
MA1578.1	VEZF1	0.00240206	0.286774	0
MA1579.1	ZBTB26	0.0373328	0.39001	0
MA1580.1	ZBTB32	0.0244829	0.316967	0
MA1581.1	ZBTB6	0.0279053	0.360427	0
MA1583.1	ZFP57	0.0443396	0.317202	0
MA1585.1	ZKSCAN1	0.0865288	0.441852	0
MA1587.1	ZNF135	0.0744499	0.507597	0
MA1588.1	ZNF136	-0.000412704	0.271045	0
MA1589.1	ZNF140	-0.424318	0.0173442	0
MA1592.1	ZNF274	0.111814	0.45992	0
MA1593.1	ZNF317	0.0968872	0.595233	0
MA1594.1	ZNF382	0.0572989	0.322737	0
MA1596.1	ZNF460	0.0626809	0.469776	0
MA1599.1	ZNF682	-0.254027	0.0390823	0
MA1600.1	ZNF684	0.115589	0.454041	0
MA1601.2	ZNF75D	0.0516617	0.371984	0
MA1602.1	ZSCAN29	0.223275	0.676894	0
MA1603.1	Dmrt1	-0.216798	0.0625049	0
MA1604.1	Ebf2	0.103571	0.57533	0
MA1608.1	Isl1	0.0961499	0.46562	0
MA1615.1	Plagl1	-0.220516	0.0240158	0
MA1616.1	Prdm15	-0.457773	0.00267324	0
MA1618.1	Ptf1a	-0.12753	0.0794867	0
MA1624.1	Stat5a	-0.0661046	0.171727	0
MA1625.1	Stat5b	-0.285283	0.0197979	0
MA1628.1	Zic1::Zic2	0.0660903	0.463763	0
MA1632.1	ATF2	0.0272958	0.332291	0
MA1635.1	BHLHE22	-0.0888723	0.112779	0
MA1638.1	HAND2	-0.0525166	0.161263	0
MA1640.1	MEIS2	0.121406	0.578745	0
MA1645.1	NKX2-2	-0.033715	0.217497	0
MA1647.2	Prdm4	-0.0279246	0.236483	0
MA1649.1	ZBTB12	0.10133	0.517879	0
MA1650.1	ZBTB14	-0.102084	0.158574	0
MA1651.1	ZFP42	0.0966529	0.453509	0
MA1653.1	ZNF148	-0.00719369	0.269066	0
MA1655.1	ZNF341	0.113861	0.62501	0
MA1656.1	ZNF449	0.049884	0.404497	0
MA1657.1	ZNF652	0.116342	0.566439	0
MA1708.1	ETV7	-0.0323418	0.207439	0
MA1709.1	ZIM3	-0.248075	0.0246042	0
MA1710.1	ZNF257	0.0467178	0.468777	0
MA1712.1	ZNF454	0.0161241	0.31178	0
MA1713.1	ZNF610	-0.265556	0.056967	0
MA1714.1	ZNF675	-0.0845895	0.168328	0
MA1717.1	ZNF784	0.129175	0.506337	0
MA1718.1	ZNF8	0.0370427	0.294918	0
MA1719.1	ZNF816	0.0250519	0.323302	0
MA1720.1	ZNF85	-0.130178	0.121312	0
MA1722.1	ZSCAN31	-0.176028	0	0
MA1723.1	PRDM9	0.0262593	0.36908	0
MA1724.1	Rfx6	0.160393	0.698372	0
MA1725.1	ZNF189	0.011959	0.315142	0
MA1726.1	ZNF331	-0.168489	0.0609226	0
MA1727.1	ZNF417	-0.131282	0.134206	0
MA1728.1	ZNF549	0.0523974	0.449706	0
MA1729.1	ZNF680	-0.0733787	0.173322	0
MA1730.1	ZNF708	0.00302951	0.287815	0
MA1928.1	BNC2	-0.14761	0.0881856	0
MA1931.1	ELK1::HOXA1	-0.0518304	0.202786	0
MA1932.1	ELK1::HOXB13	-0.175379	0.0942619	0
MA1933.1	ELK1::SREBF2	0.0188392	0.278781	0
MA1934.1	ERF::FIGLA	-0.205389	0.0862737	0
MA1935.1	ERF::FOXI1	-0.16795	0.0378421	0
MA1936.1	ERF::FOXO1	-0.141462	0.0762956	0
MA1937.1	ERF::HOXB13	0.0335443	0.342058	0
MA1938.1	ERF::NHLH1	-0.228358	0.0749778	0
MA1939.1	ERF::SREBF2	0.224598	0.680187	0
MA1940.1	ETV2::DRGX	-0.230721	0.0671818	0
MA1941.1	ETV2::FIGLA	-0.0416285	0.217046	0
MA1942.1	ETV2::FOXI1	-0.0885655	0.122544	0
MA1943.1	ETV2::HOXB13	0.081664	0.384271	0
MA1946.1	ETV5::FOXI1	-0.0442038	0.204161	0
MA1947.1	ETV5::FOXO1	0.0278713	0.357529	0
MA1948.1	ETV5::HOXA2	-0.176601	0.0971715	0
MA1949.1	FLI1::DRGX	-0.0248616	0.241315	0
MA1951.1	FOS	-0.114423	0.133869	0
MA1952.1	FOXJ2::ELF1	-0.1424	0.0579143	0
MA1953.1	FOXO1::ELF1	-0.142476	0.0709352	0
MA1955.1	FOXO1::ELK3	-0.238266	0.0373986	0
MA1956.1	FOXO1::FLI1	-0.131965	0.120963	0
MA1957.1	HOXB2::ELK1	0.0761532	0.375269	0
MA1958.1	HOXD12::ELK1	0.172713	0.544282	0
MA1961.1	PATZ1	0.0476474	0.412805	0
MA1962.1	POU2F1::SOX2	-0.0817099	0.176989	0
MA1963.1	SATB1	-0.388309	0.0156393	0
MA1964.1	SMAD2	-0.0997257	0.104356	0
MA1966.1	TFAP4::ETV1	0.125634	0.581282	0
MA1967.1	TFAP4::FLI1	0.235329	0.705894	0
MA1968.1	TFCP2	-0.255293	0.0612619	0
MA1971.1	ZBED2	-0.110827	0.150915	0
MA1972.1	ZFP14	-0.0383984	0.206878	0
MA1973.1	ZKSCAN3	-0.126615	0.132346	0
MA1974.1	ZNF211	0.0734033	0.392737	0
MA1975.1	ZNF214	-0.0487495	0.207233	0
MA1976.1	ZNF320	0.068598	0.420142	0
MA1978.1	ZNF354A	-0.0592879	0.159036	0
MA1979.1	ZNF416	-0.280612	0.0130997	0
MA1980.1	ZNF418	-0.316453	0.0264525	0
MA1981.1	ZNF530	-0.0315966	0.225796	0
MA1983.1	ZNF582	-0.502347	0.00829009	0
MA1984.1	ZNF667	0.145675	0.674476	0
MA1985.1	ZNF669	-0.0412175	0.212007	0
MA1986.1	ZNF692	-0.165419	0.0555632	0
MA1987.1	ZNF701	0.0662146	0.456797	0
MA1989.1	Bcl11B	0.0740082	0.536892	0
MA1992.1	Ikzf3	0.0216398	0.367453	0
MA1994.1	Nkx2-1	-0.0436628	0.208156	0
MA1995.1	Npas4	0.0235585	0.277025	0
MA1996.1	Nr1H2	-0.0143801	0.248812	0
MA1999.1	Prdm5	0.00228121	0.291553	0
MA2002.1	Zfp335	-0.0137439	0.250186	0
MA0130.1	ZNF354C	NA	NA	NA

## Sheet: Enh_B_3
motif_id	motif_name	log2enr	negLog10P	negLog10Padj
MA0078.2	Sox17	0.671157	4.51946	1.41978
MA0087.2	Sox5	0.615031	3.52483	0.726182
MA1966.1	TFAP4::ETV1	0.580519	3.11965	0.651973
MA1620.1	Ptf1A	0.403405	2.6977	0.598022
MA1618.1	Ptf1a	0.410756	2.60622	0.585719
MA0103.3	ZEB1	0.324593	2.54892	0.563184
MA1989.1	Bcl11B	0.390929	2.51646	0.562905
MA0830.2	TCF4	0.346741	2.27622	0.477568
MA0868.2	SOX8	0.44461	2.28242	0.477568
MA1558.1	SNAI1	0.357054	2.3328	0.477568
MA1532.2	NR1D2	0.600744	2.22923	0.474103
MA0668.2	Neurod2	0.377595	2.04413	0.442081
MA0745.2	SNAI2	0.381775	2.11343	0.442081
MA0775.1	MEIS3	0.387629	2.03661	0.442081
MA1105.2	GRHL2	0.427672	2.07213	0.442081
MA1963.1	SATB1	0.53384	2.10812	0.442081
MA1991.1	Hnf1A	0.407033	2.04583	0.442081
MA1575.1	THRB	0.551165	1.88559	0.331199
MA1576.1	THRB	0.544335	1.84583	0.325935
MA0774.1	MEIS2	0.344625	1.78041	0.271791
MA1559.1	SNAI3	0.333139	1.75292	0.266025
MA0048.2	NHLH1	0.343001	1.68903	0.232325
MA0820.1	FIGLA	0.268099	1.6528	0.225218
MA0442.2	SOX10	0.277144	1.58913	0.207198
MA0511.2	RUNX2	0.359928	1.5889	0.207198
MA0735.1	GLIS1	0.165841	1.56484	0.197554
MA0734.3	Gli2	0.336972	1.54278	0.18346
MA0473.3	ELF1	0.217268	1.45018	0.170042
MA0684.2	RUNX3	0.276433	1.46586	0.170042
MA0761.2	ETV1	0.209874	1.4929	0.170042
MA1468.1	ATOH7	0.361784	1.51369	0.170042
MA1471.1	BARX2	0.335123	1.47181	0.170042
MA1100.2	ASCL1	0.256326	1.40481	0.137635
MA0047.3	FOXA2	0.306665	1.28661	0.129613
MA0100.3	MYB	0.280874	1.35171	0.129613
MA0143.4	SOX2	0.306803	1.3137	0.129613
MA0157.3	Foxo3	0.30797	1.35938	0.129613
MA0768.2	Lef1	0.285816	1.27211	0.129613
MA1524.2	Msgn1	0.352373	1.30668	0.129613
MA1554.1	RFX7	0.366087	1.30151	0.129613
MA1724.1	Rfx6	0.328373	1.26313	0.129613
MA1941.1	ETV2::FIGLA	0.342146	1.29326	0.129613
MA1951.1	FOS	0.414169	1.31482	0.129613
MA1992.1	Ikzf3	0.194673	1.36673	0.129613
MA0002.2	Runx1	0.189298	1.15682	0.101148
MA0093.3	USF1	0.31499	1.19169	0.101148
MA0592.3	ESRRA	0.279321	1.17131	0.101148
MA0669.1	NEUROG2	0.392092	1.22088	0.101148
MA0679.2	ONECUT1	0.342753	1.20695	0.101148
MA0756.2	ONECUT2	0.382392	1.1507	0.101148
MA1470.1	BACH2	0.249433	1.17983	0.101148
MA1484.1	ETS2	0.320819	1.17612	0.101148
MA0062.3	GABPA	0.169807	1.12046	0.0946438
MA0076.2	ELK4	0.232347	1.08861	0.0946438
MA0136.3	Elf5	0.152494	1.11145	0.0946438
MA0480.2	Foxo1	0.300716	1.12045	0.0946438
MA0509.3	RFX1	0.294794	1.11893	0.0946438
MA0799.2	RFX4	0.293966	1.11328	0.0946438
MA1548.1	PLAGL2	0.263519	1.0799	0.0946438
MA1599.1	ZNF682	0.274137	1.09295	0.0946438
MA1723.1	PRDM9	0.180798	1.07705	0.0946438
MA1491.2	GLI3	0.312683	1.05284	0.0802593
MA0259.1	ARNT::HIF1A	0.300594	1.03506	0.0657098
MA1942.1	ETV2::FOXI1	0.202984	1.02881	0.0626654
MA1934.1	ERF::FIGLA	0.335368	1.02331	0.0603474
MA0522.3	TCF3	0.243851	1.00673	0.0545718
MA0788.1	POU3F3	0.261048	0.998916	0.0545718
MA0877.3	BARHL1	0.304374	1.00092	0.0545718
MA1935.1	ERF::FOXI1	0.178386	1.00202	0.0545718
MA0483.1	Gfi1B	0.210642	0.98575	0.0519883
MA1600.1	ZNF684	0.331385	0.9914	0.0519883
MA1604.1	Ebf2	0.219618	0.987947	0.0519883
MA1731.1	ZNF768	0.198307	0.984352	0.0519883
MA0515.1	Sox6	0.204796	0.980744	0.0513817
MA0070.1	PBX1	0.298609	0.969945	0.0492417
MA0038.2	GFI1	0.282234	0.906786	0.0312223
MA0124.2	Nkx3-1	0.239659	0.918729	0.0312223
MA0521.2	Tcf12	0.174619	0.923941	0.0312223
MA0643.1	Esrrg	0.236611	0.898922	0.0312223
MA0647.1	GRHL1	0.303449	0.904624	0.0312223
MA0676.1	Nr2e1	0.2084	0.917069	0.0312223
MA1583.1	ZFP57	0.318344	0.931192	0.0312223
MA1730.1	ZNF708	0.233498	0.921625	0.0312223
MA0698.1	ZBTB18	0.232163	0.891597	0.0297844
MA0754.2	CUX1	0.299054	0.872146	0.0276523
MA0762.1	ETV2	0.245482	0.876104	0.0276523
MA1152.1	SOX15	0.153562	0.879074	0.0276523
MA0594.2	HOXA9	0.279258	0.853864	0.0213549
MA0111.1	Spz1	0.196502	0.855218	0.0213549
MA1728.1	ZNF549	0.156209	0.854054	0.0213549
MA1980.1	ZNF418	0.239838	0.840219	0.0146966
MA0630.1	SHOX	0.271181	0.835913	0.0127928
MA0052.4	MEF2A	0.160117	0.828216	0.0124006
MA0091.1	TAL1::TCF3	0.220921	0.819792	0.0123587
MA1722.1	ZSCAN31	0.203732	0.819783	0.0123587
MA0707.2	MNX1	0.224367	0.815257	0.0121573
MA0031.1	FOXD1	0.25247	0.798749	0.00844253
MA0042.2	FOXI1	0.168081	0.806118	0.00844253
MA0508.3	PRDM1	0.155623	0.798795	0.00844253
MA1635.1	BHLHE22	0.144724	0.799033	0.00844253
MA0041.2	FOXD3	0.157729	0.788324	0.00780406
MA0858.1	Rarb	0.23205	0.794957	0.00780406
MA1126.1	FOS::JUN	0.247079	0.792824	0.00780406
MA1560.1	SOHLH2	0.259922	0.787338	0.00780406
MA0633.2	Twist2	0.140625	0.779875	0.00241321
MA0871.2	TFEC	0.253478	0.769623	0.000356487
MA0662.1	MIXL1	0.233927	0.755542	0.00033975
MA0683.1	POU4F2	0.255545	0.750559	0.00033975
MA0687.1	SPIC	0.14025	0.74968	0.00033975
MA0834.1	ATF7	0.221368	0.75345	0.00033975
MA0849.1	FOXO6	0.171429	0.759895	0.00033975
MA1531.1	NR1D1	0.255745	0.749418	0.00033975
MA1638.1	HAND2	0.127244	0.751806	0.00033975
MA1976.1	ZNF320	0.192199	0.754851	0.00033975
MA0014.3	PAX5	0.165607	0.613101	0
MA0029.1	Mecom	0.210276	0.698628	0
MA0035.4	GATA1	-0.487421	0.00526031	0
MA0080.6	Spi1	0.0681152	0.543879	0
MA0092.1	Hand1::Tcf3	-0.161417	0.0769131	0
MA0102.4	CEBPA	0.00835807	0.293607	0
MA0140.2	GATA1::TAL1	-0.583023	0.00186121	0
MA0154.4	EBF1	0.0753757	0.458419	0
MA0498.2	MEIS1	0.0675632	0.410297	0
MA0904.2	HOXB5	-0.264634	0.0566807	0
MA1508.1	IKZF1	-0.0256532	0.216992	0
MA1639.1	MEIS1	0.188652	0.6739	0
MA0003.4	TFAP2A	0.102482	0.594171	0
MA0004.1	Arnt	0.109687	0.460234	0
MA0006.1	Ahr::Arnt	0.164446	0.652093	0
MA0007.3	Ar	0.0783224	0.360826	0
MA0009.2	TBXT	-0.129887	0.100907	0
MA0017.2	NR2F1	-0.068688	0.16927	0
MA0018.4	CREB1	0.0704841	0.416438	0
MA0024.3	E2F1	-0.0572946	0.159037	0
MA0025.2	NFIL3	0.118358	0.509812	0
MA0027.2	EN1	-0.2832	0.0430428	0
MA0028.2	ELK1	-0.0513718	0.205992	0
MA0030.1	FOXF2	-0.0110442	0.259274	0
MA0032.2	FOXC1	0.147735	0.698382	0
MA0033.2	FOXL1	0.125084	0.661138	0
MA0036.3	GATA2	-0.254623	0.0310988	0
MA0039.4	KLF4	-0.204101	0.0159632	0
MA0046.2	HNF1A	0.203161	0.653878	0
MA0050.3	Irf1	-0.0312059	0.216922	0
MA0051.1	IRF2	0.14243	0.551339	0
MA0056.2	MZF1	-0.115827	0.127735	0
MA0058.3	MAX	-0.0347513	0.227194	0
MA0060.3	NFYA	-0.310921	0.0393448	0
MA0063.2	NKX2-5	-0.104296	0.149588	0
MA0065.2	Pparg::Rxra	-0.0837704	0.134105	0
MA0066.1	PPARG	-0.039089	0.215887	0
MA0067.2	PAX2	0.197081	0.609758	0
MA0068.2	PAX4	-0.222212	0.0766571	0
MA0069.1	PAX6	-0.00135656	0.266989	0
MA0071.1	RORA	0.146569	0.632975	0
MA0072.1	RORA	-0.152515	0.117995	0
MA0073.1	RREB1	0.0983648	0.515404	0
MA0074.1	RXRA::VDR	0.156666	0.524015	0
MA0075.3	PRRX2	-0.150903	0.110798	0
MA0077.1	SOX9	0.0898935	0.445736	0
MA0079.5	SP1	0.0941866	0.518215	0
MA0081.2	SPIB	0.0159253	0.333551	0
MA0083.3	SRF	-0.245073	0	0
MA0084.1	SRY	0.127995	0.592655	0
MA0088.2	ZNF143	-0.376398	0	0
MA0089.2	MAFG::NFE2L1	-0.514679	0.0077424	0
MA0090.3	TEAD1	-0.0933419	0.152829	0
MA0095.3	Yy1	0.0381512	0.360926	0
MA0099.3	FOS::JUN	-0.0213243	0.245169	0
MA0101.1	REL	-0.281425	0.0369124	0
MA0105.4	NFKB1	-0.0660425	0.150277	0
MA0106.3	TP53	0.221869	0.676294	0
MA0107.1	RELA	0.0205622	0.309307	0
MA0112.3	ESR1	-0.218554	0	0
MA0113.3	NR3C1	-0.0116881	0.209701	0
MA0114.4	HNF4A	0.011573	0.298887	0
MA0115.1	NR1H2::RXRA	-0.297573	0	0
MA0117.2	Mafb	-0.530079	0.00195122	0
MA0119.1	NFIC::TLX1	-0.0420754	0.21876	0
MA0122.3	Nkx3-2	0.0537523	0.371984	0
MA0125.1	Nobox	-0.842129	0.000181016	0
MA0131.2	HINFP	-0.0996222	0.158229	0
MA0132.2	PDX1	-0.521569	0.00264236	0
MA0135.1	Lhx3	-0.0443775	0.216135	0
MA0137.3	STAT1	-0.162957	0.0995438	0
MA0138.2	REST	-0.085006	0.163087	0
MA0139.1	CTCF	-0.178484	0.092424	0
MA0141.3	ESRRB	0.205067	0.645919	0
MA0142.1	Pou5f1::Sox2	-0.000827608	0.277005	0
MA0144.2	STAT3	-0.0712392	0.167146	0
MA0145.2	Tfcp2l1	-0.188101	0.0640007	0
MA0146.2	Zfx	-0.000298454	0.283401	0
MA0149.1	EWSR1-FLI1	-0.143756	0.105343	0
MA0150.2	Nfe2l2	-0.249533	0.052668	0
MA0151.1	Arid3a	-0.114697	0.11334	0
MA0152.2	Nfatc2	0.0688506	0.447526	0
MA0155.1	INSM1	-0.00310299	0.275754	0
MA0158.2	HOXA5	-0.498839	0.00664437	0
MA0159.1	RARA::RXRA	0.121119	0.526857	0
MA0160.2	NR4A2	-0.050497	0.200783	0
MA0161.2	NFIC	-0.0815884	0.173766	0
MA0162.4	EGR1	-0.0983146	0.139181	0
MA0163.1	PLAG1	0.154278	0.608699	0
MA0164.1	Nr2e3	-0.178332	0.0887833	0
MA0258.2	ESR2	-0.00509713	0.27183	0
MA0461.2	Atoh1	0.101713	0.456769	0
MA0462.2	BATF::JUN	-0.01809	0.249941	0
MA0463.2	BCL6	-0.084868	0.172234	0
MA0465.2	CDX2	-0.00025622	0.280037	0
MA0466.3	CEBPB	-0.0682025	0.117725	0
MA0467.2	Crx	-0.153276	0.0884674	0
MA0468.1	DUX4	-0.0567511	0.202114	0
MA0469.3	E2F3	-0.0162131	0	0
MA0470.2	E2F4	0.0348417	0.278267	0
MA0471.2	E2F6	-0.034645	0.216548	0
MA0472.2	EGR2	-0.452094	0.0137421	0
MA0476.1	FOS	-0.0850703	0.162679	0
MA0477.2	FOSL1	-0.173744	0.0870871	0
MA0478.1	FOSL2	-0.209997	0.0636072	0
MA0479.1	FOXH1	0.0758619	0.415934	0
MA0485.2	HOXC9	-0.213185	0.0805586	0
MA0486.2	HSF1	0.130468	0.459593	0
MA0488.1	JUN	-0.0193481	0.247484	0
MA0493.2	KLF1	-0.0460912	0.180999	0
MA0494.1	Nr1h3::Rxra	-0.275758	0.0378121	0
MA0495.3	MAFF	-0.400831	0.0118716	0
MA0496.3	MAFK	-0.300544	0.0178679	0
MA0497.1	MEF2C	0.0812263	0.488364	0
MA0499.2	MYOD1	0.13433	0.705076	0
MA0500.2	MYOG	0.072613	0.466601	0
MA0501.1	MAF::NFE2	-0.472459	0.0104406	0
MA0502.2	NFYB	0.076604	0.413294	0
MA0504.1	NR2C2	-0.090996	0.157143	0
MA0505.2	Nr5A2	0.022395	0.322737	0
MA0506.2	Nrf1	0.138498	0.487645	0
MA0507.2	POU2F2	-0.133343	0.130457	0
MA0512.2	Rxra	0.168023	0.548466	0
MA0516.3	SP2	-0.450418	0.00159178	0
MA0517.1	STAT1::STAT2	-0.373674	0.0058407	0
MA0518.1	Stat4	0.0127311	0.30669	0
MA0519.1	Stat5a::Stat5b	-0.115714	0.120943	0
MA0520.1	Stat6	0.086362	0.449882	0
MA0523.1	TCF7L2	0.115487	0.549473	0
MA0524.2	TFAP2C	-0.0719424	0.172149	0
MA0525.2	TP63	0.104214	0.504207	0
MA0527.1	ZBTB33	-0.537612	0	0
MA0528.2	ZNF263	0.0737055	0.504683	0
MA0591.1	Bach1::Mafk	-0.0907312	0.167713	0
MA0593.1	FOXP2	0.133565	0.636685	0
MA0595.1	SREBF1	-0.215449	0.0528433	0
MA0596.1	SREBF2	-0.156143	0.0917003	0
MA0597.2	THAP1	0.0940718	0.586635	0
MA0599.1	KLF5	-0.16442	0.0299549	0
MA0601.1	Arid3b	0.0179865	0.314052	0
MA0602.1	Arid5a	-0.0250746	0.240073	0
MA0604.1	Atf1	-0.300923	0.0461711	0
MA0605.2	ATF3	0.131048	0.47289	0
MA0606.2	Nfat5	0.0709728	0.470356	0
MA0607.2	BHLHA15	-0.10672	0.150753	0
MA0608.1	Creb3l2	-0.324131	0.0392547	0
MA0609.2	CREM	-0.284827	0.051531	0
MA0610.1	DMRT3	-0.233685	0.058699	0
MA0611.2	Dux	-0.230976	0.0703117	0
MA0615.1	Gmeb1	-0.0952591	0.125693	0
MA0616.2	HES2	-0.200962	0.0886316	0
MA0618.1	LBX1	-0.427626	0.011701	0
MA0623.2	NEUROG1	0.150413	0.504057	0
MA0624.2	Nfatc1	-0.0772011	0.148265	0
MA0625.2	NFATC3	-0.0698379	0.169029	0
MA0626.1	Npas2	-0.48871	0.00791502	0
MA0627.2	POU2F3	0.0526774	0.38015	0
MA0628.1	POU6F1	-0.127668	0.136957	0
MA0629.1	Rhox11	-0.104742	0.152476	0
MA0631.1	Six3	0.200853	0.635935	0
MA0632.2	TCFL5	0.19966	0.622416	0
MA0634.1	ALX3	-0.0663879	0.191644	0
MA0635.1	BARHL2	0.0959943	0.427562	0
MA0638.1	CREB3	-0.0490111	0.190944	0
MA0639.1	DBP	0.180822	0.575169	0
MA0640.2	ELF3	0.0829779	0.618172	0
MA0641.1	ELF4	-0.00134429	0.267904	0
MA0642.2	EN2	-0.371881	0.0229657	0
MA0645.1	ETV6	0.138417	0.685179	0
MA0646.1	GCM1	-0.03206	0.22989	0
MA0648.1	GSC	-0.136799	0.123885	0
MA0649.1	HEY2	0.133466	0.497465	0
MA0650.3	Hoxa13	-0.0699003	0.178865	0
MA0652.1	IRF8	-0.18165	0.0721738	0
MA0654.1	ISX	-0.187776	0.0778164	0
MA0657.1	KLF13	-0.429037	0	0
MA0658.1	LHX6	0.08051	0.394138	0
MA0659.3	Mafg	-0.208658	0.0608491	0
MA0660.1	MEF2B	-0.00576721	0.262225	0
MA0661.1	MEOX1	-0.200332	0.0836083	0
MA0664.1	MLXIPL	0.139312	0.493254	0
MA0665.1	MSC	-0.0209109	0.246265	0
MA0666.2	MSX1	-0.375315	0.0142423	0
MA0667.1	MYF6	0.210607	0.713743	0
MA0670.1	NFIA	0.0718158	0.466033	0
MA0671.1	NFIX	0.0441376	0.367938	0
MA0672.1	NKX2-3	-0.0877142	0.150422	0
MA0673.1	NKX2-8	-0.0701942	0.174261	0
MA0674.1	NKX6-1	-0.481159	0.00653665	0
MA0680.2	Pax7	-0.193946	0.0894622	0
MA0681.2	PHOX2B	0.0724967	0.406838	0
MA0682.2	PITX1	-0.133204	0.104275	0
MA0686.1	SPDEF	-0.230172	0.0724635	0
MA0688.1	TBX2	0.166284	0.725474	0
MA0689.1	TBX20	0.0451602	0.35549	0
MA0690.2	TBX21	-0.00715292	0.266843	0
MA0691.1	TFAP4	0.160276	0.630004	0
MA0692.1	TFEB	0.00536969	0.28507	0
MA0693.3	Vdr	-0.0393173	0.213701	0
MA0694.1	ZBTB7B	0.0239517	0.30253	0
MA0696.1	ZIC1	0.12785	0.460033	0
MA0697.2	Zic3	-0.0563447	0.176028	0
MA0699.1	LBX2	-0.103436	0.156775	0
MA0700.2	LHX2	-0.194366	0.0798934	0
MA0702.2	LMX1A	0.0714067	0.383047	0
MA0703.2	LMX1B	-0.0493791	0.208588	0
MA0704.1	Lhx4	0.0714067	0.383047	0
MA0706.1	MEOX2	-0.278459	0.052936	0
MA0710.1	NOTO	-0.284674	0.0379734	0
MA0711.1	OTX1	-0.112729	0.13186	0
MA0712.2	OTX2	-0.266396	0.0330925	0
MA0713.1	PHOX2A	-0.221452	0.0708906	0
MA0714.1	PITX3	-0.415285	0.0125945	0
MA0715.1	PROP1	-0.335951	0.0354374	0
MA0719.1	RHOXF1	-0.545373	0.00537305	0
MA0722.1	VAX1	-0.0951922	0.164061	0
MA0723.2	VAX2	0.0189906	0.282057	0
MA0724.1	VENTX	-0.376752	0.0245132	0
MA0725.1	VSX1	-0.0951922	0.164061	0
MA0728.1	Nr2F6	-0.134391	0.119373	0
MA0729.1	RARA	-0.0999488	0	0
MA0730.1	RARA	0.119727	0.438547	0
MA0731.1	BCL6B	-0.0317291	0	0
MA0732.1	EGR3	-0.450239	0.00588358	0
MA0733.1	EGR4	-0.176133	0.0984953	0
MA0736.1	GLIS2	0.197808	0.605032	0
MA0738.1	HIC2	0.0779261	0.470993	0
MA0741.1	KLF16	-0.147096	0.0804107	0
MA0742.2	KLF12	-0.202393	0.0643269	0
MA0743.2	SCRT1	-0.0148348	0.254733	0
MA0746.2	SP3	-0.319302	0.0197944	0
MA0747.1	SP8	-0.0854404	0.140984	0
MA0748.2	YY2	-0.0214109	0.235328	0
MA0749.1	ZBED1	-0.0218173	0	0
MA0750.2	ZBTB7A	0.153985	0.711769	0
MA0752.1	ZNF410	-0.054711	0	0
MA0753.2	ZNF740	-0.0994263	0.146306	0
MA0758.1	E2F7	-0.0306232	0	0
MA0760.1	ERF	0.117371	0.503849	0
MA0763.1	ETV3	-0.241528	0.0635515	0
MA0766.2	GATA5	-0.339743	0.0162734	0
MA0772.1	IRF7	-0.202807	0.0822745	0
MA0776.1	MYBL1	-0.356114	0	0
MA0777.1	MYBL2	0.203645	0.687112	0
MA0778.1	NFKB2	-0.128709	0.136019	0
MA0779.1	PAX1	-0.00320078	0.22113	0
MA0782.2	PKNOX1	-0.0870119	0.15379	0
MA0783.1	PKNOX2	0.196464	0.60796	0
MA0784.2	POU1F1	-0.138509	0.121724	0
MA0793.1	POU6F2	-0.337228	0.027931	0
MA0794.1	PROX1	0.0322972	0.289121	0
MA0795.1	SMAD3	0.193489	0.594251	0
MA0803.1	TBX15	0.00932192	0.301328	0
MA0807.1	TBX5	-0.073138	0.167693	0
MA0808.1	TEAD3	-0.50283	0.00341279	0
MA0812.1	TFAP2B	0.16257	0.657088	0
MA0813.1	TFAP2B	-0.373931	0.020809	0
MA0814.2	TFAP2C	0.0368695	0.37649	0
MA0819.2	CLOCK	-0.464466	0.00841518	0
MA0823.1	HEY1	-0.266938	0.0579363	0
MA0825.1	MNT	-0.0182917	0.247754	0
MA0828.2	SREBF2	0.19723	0.663733	0
MA0829.2	SREBF1	-0.131744	0.129054	0
MA0832.1	Tcf21	-0.325365	0.037559	0
MA0833.2	ATF4	-0.168795	0.104415	0
MA0838.1	CEBPG	-0.437528	0.0154519	0
MA0839.1	CREB3L1	-0.0578256	0.182076	0
MA0840.1	Creb5	0.063197	0.336261	0
MA0841.1	NFE2	0.0802083	0.372092	0
MA0842.2	NRL	-0.568656	0.00480814	0
MA0843.1	TEF	0.136714	0.474451	0
MA0844.1	XBP1	-0.566346	0	0
MA0847.3	FOXD2	-0.0598134	0.191498	0
MA0850.1	FOXP3	0.139199	0.598067	0
MA0853.1	Alx4	-0.0773658	0.176141	0
MA0854.1	Alx1	-0.0540643	0.202029	0
MA0857.1	Rarb	-0.246197	0.0308568	0
MA0859.1	Rarg	-0.304752	0.0195357	0
MA0860.1	Rarg	-0.0212492	0.167603	0
MA0861.1	TP73	0.157139	0.515038	0
MA0862.1	GMEB2	-0.047417	0.183718	0
MA0863.1	MTF1	-0.252929	0.0444782	0
MA0865.2	E2F8	0.157914	0.525959	0
MA0866.1	SOX21	-0.181063	0	0
MA0867.2	SOX4	0.0522521	0.428885	0
MA0870.1	Sox1	-0.115931	0.0820746	0
MA0873.1	HOXD12	0.0436038	0.316288	0
MA0875.1	BARX1	-0.998116	1.65619e-05	0
MA0876.1	BSX	-0.383705	0.0206894	0
MA0878.3	CDX1	-0.0546483	0.204225	0
MA0879.2	DLX1	-0.926312	7.66512e-05	0
MA0880.1	Dlx3	-0.822978	0.000273587	0
MA0883.1	Dmbx1	-0.204368	0.0854741	0
MA0884.2	DUXA	-0.0440501	0.201417	0
MA0885.2	Dlx2	-0.155751	0.111567	0
MA0886.1	EMX2	-0.270356	0.0523336	0
MA0887.1	EVX1	-0.412899	0.0200957	0
MA0890.1	GBX2	-0.353363	0.0213717	0
MA0891.1	GSC2	-0.24872	0.0634526	0
MA0892.1	GSX1	-0.138625	0.124756	0
MA0893.2	GSX2	-0.722877	0.000512464	0
MA0894.1	HESX1	-0.179668	0.0855738	0
MA0895.1	HMBOX1	0.0121102	0.289359	0
MA0896.1	Hmx1	-0.517053	0.00822938	0
MA0899.1	HOXA10	-0.236136	0.0482413	0
MA0900.2	HOXA2	-0.386319	0.0146137	0
MA0901.2	HOXB13	0.0130282	0.305025	0
MA0903.1	HOXB3	-0.485509	0.0097223	0
MA0905.1	HOXC10	-0.0911284	0.164768	0
MA0907.1	HOXC13	-0.264077	0.0592846	0
MA0909.3	Hoxd13	-0.000274726	0.278367	0
MA0910.2	HOXD8	-0.791414	0.000265998	0
MA0912.2	HOXD3	-0.400629	0.0185177	0
MA0913.2	HOXD9	-0.30655	0.0300789	0
MA0914.1	ISL2	-0.0749395	0.180383	0
MA1099.2	HES1	-0.376262	0.0259695	0
MA1101.2	BACH2	-0.266628	0.0559759	0
MA1102.2	CTCFL	-0.0653798	0.178592	0
MA1104.2	GATA6	-0.251557	0.0376068	0
MA1106.1	HIF1A	0.01058	0.285267	0
MA1107.2	KLF9	-0.131415	0.0785644	0
MA1108.2	MXI1	-0.16208	0.0560982	0
MA1110.2	Nr1H4	0.0325252	0.371431	0
MA1111.1	NR2F2	-0.0732375	0.173464	0
MA1112.2	NR4A1	0.0528403	0.39114	0
MA1114.1	PBX3	0.0837597	0.475169	0
MA1116.1	RBPJ	-0.138253	0.0635018	0
MA1117.1	RELB	0.147902	0.568493	0
MA1118.1	SIX1	0.0275662	0.321826	0
MA1122.1	TFDP1	-0.307863	0.0421725	0
MA1123.2	TWIST1	-0.0557412	0.187018	0
MA1124.1	ZNF24	-0.00379539	0.266731	0
MA1125.1	ZNF384	0.0853066	0.556808	0
MA1128.1	FOSL1::JUN	-0.0950443	0.150043	0
MA1132.1	JUN::JUNB	-0.371207	0.0163518	0
MA1133.1	JUN::JUNB	-0.209145	0.0840336	0
MA1142.1	FOSL1::JUND	-0.250514	0.049844	0
MA1143.1	FOSL1::JUND	0.119451	0.450988	0
MA1145.1	FOSL2::JUND	0.238968	0.730767	0
MA1146.1	NR1H4::RXRA	-0.0642039	0.194004	0
MA1148.1	PPARA::RXRA	-0.0538728	0.199644	0
MA1149.1	RARA::RXRG	-0.101665	0.146891	0
MA1150.1	RORB	0.121321	0.520271	0
MA1151.1	RORC	0.111525	0.500227	0
MA1153.1	Smad4	0.0676602	0.444227	0
MA1154.1	ZNF282	0.142335	0.481659	0
MA1155.1	ZSCAN4	-0.143653	0.113313	0
MA1418.1	IRF3	-0.118954	0.138815	0
MA1420.1	IRF5	0.13594	0.498352	0
MA1421.1	TCF7L1	-0.0544377	0.204555	0
MA1464.1	ARNT2	0.230062	0.715487	0
MA1466.1	ATF6	0.0619849	0.328268	0
MA1473.1	CDX4	-0.0334779	0.229323	0
MA1474.1	CREB3L4	-0.0060512	0.261132	0
MA1475.1	CREB3L4	0.150645	0.501537	0
MA1478.1	DMRTA2	-0.348909	0.0232347	0
MA1479.1	DMRTC2	-0.34905	0.0260722	0
MA1480.1	DPRX	-0.461598	0.0115814	0
MA1481.1	DRGX	-0.0904201	0.160946	0
MA1485.1	FERD3L	-0.391614	0.0232055	0
MA1493.1	HES6	-0.510423	0.00884402	0
MA1494.1	HNF4A	-0.278875	0.0239809	0
MA1495.1	HOXA1	0.0514445	0.33508	0
MA1496.1	HOXA4	-0.492549	0.00811036	0
MA1497.1	HOXA6	-0.0334116	0.223822	0
MA1498.2	HOXA7	-0.568735	0.00359388	0
MA1499.1	HOXB4	-0.327801	0.0201994	0
MA1500.1	HOXB6	-0.799019	0.000327388	0
MA1501.1	HOXB7	-0.526677	0.00609476	0
MA1505.1	HOXC8	-0.194277	0.0902794	0
MA1509.1	IRF6	-0.105249	0.140895	0
MA1513.1	KLF15	-0.115506	0.14361	0
MA1514.1	KLF17	-0.117927	0.132934	0
MA1515.1	KLF2	-0.220554	0.0275826	0
MA1516.1	KLF3	0.0184858	0.310942	0
MA1518.2	Lhx1	-0.0695839	0.186401	0
MA1519.1	LHX5	-0.46049	0.0077267	0
MA1520.1	MAF	0.0462643	0.344524	0
MA1522.1	MAZ	-0.251117	0.0332163	0
MA1523.1	MSANTD3	-0.309494	0.0220878	0
MA1527.1	NFIC	-0.345748	0.030886	0
MA1530.1	NKX6-3	-0.136947	0.11625	0
MA1533.1	NR1I2	0.0989265	0.427069	0
MA1534.1	NR1I3	-0.19677	0.069905	0
MA1535.1	NR2C1	-0.0578158	0.166748	0
MA1536.1	NR2C2	-0.242435	0.0534598	0
MA1538.1	NR2F1	0.165046	0.529482	0
MA1540.2	NR5A1	-0.0705062	0.174623	0
MA1541.1	NR6A1	-0.379376	0.0223414	0
MA1542.1	OSR1	0.0228273	0.312183	0
MA1544.1	OVOL1	-0.0804862	0.107078	0
MA1545.1	OVOL2	0.0206204	0.272162	0
MA1546.1	PAX3	0.0630777	0.342065	0
MA1547.2	PITX2	-0.282095	0.0288401	0
MA1549.1	POU6F1	-0.238552	0.060135	0
MA1552.1	RARB	-0.0248268	0.231431	0
MA1556.1	RXRG	-0.534921	0.00486462	0
MA1561.1	SOX12	-0.520271	0.00814197	0
MA1562.1	SOX14	0.145114	0.521875	0
MA1563.2	SOX18	0.00494895	0.289971	0
MA1565.1	TBX18	-0.10311	0.123106	0
MA1569.1	TFAP2E	0.0695793	0.435989	0
MA1570.1	TFAP4	0.144555	0.622315	0
MA1571.1	TGIF2LX	0.142872	0.517223	0
MA1573.2	Thap11	-0.086908	0.171561	0
MA1577.1	TLX2	-0.152126	0.106381	0
MA1578.1	VEZF1	-0.182452	0.0800698	0
MA1579.1	ZBTB26	0.087839	0.519131	0
MA1580.1	ZBTB32	-0.0704549	0.187651	0
MA1581.1	ZBTB6	-0.0409357	0.207502	0
MA1585.1	ZKSCAN1	0.0586708	0.365726	0
MA1587.1	ZNF135	-0.239274	0.0369835	0
MA1588.1	ZNF136	0.0122404	0.280543	0
MA1589.1	ZNF140	-0.274493	0.0458947	0
MA1592.1	ZNF274	-0.247634	0.0660033	0
MA1593.1	ZNF317	-0.614854	0.000178477	0
MA1594.1	ZNF382	-0.269257	0	0
MA1596.1	ZNF460	-0.00318381	0.276645	0
MA1597.1	ZNF528	-0.665122	0.0014414	0
MA1601.2	ZNF75D	-0.0269323	0.23752	0
MA1602.1	ZSCAN29	-0.523252	0.00538774	0
MA1603.1	Dmrt1	0.180254	0.64551	0
MA1608.1	Isl1	0.105904	0.452631	0
MA1615.1	Plagl1	-0.0504158	0.186317	0
MA1616.1	Prdm15	0.096568	0.487003	0
MA1623.1	Stat2	-0.104657	0.0876461	0
MA1624.1	Stat5a	0.0708493	0.428619	0
MA1625.1	Stat5b	-0.00298172	0.275415	0
MA1627.1	Wt1	-0.0676303	0.159864	0
MA1628.1	Zic1::Zic2	-0.212654	0.0462987	0
MA1629.1	Zic2	-0.0424079	0.200531	0
MA1630.2	ZNF281	0.00135575	0.283975	0
MA1632.1	ATF2	0.0160418	0.301157	0
MA1640.1	MEIS2	0.118753	0.510947	0
MA1643.1	NFIB	0.0658527	0.3757	0
MA1645.1	NKX2-2	-0.298818	0.0216962	0
MA1646.1	OSR2	0.0614058	0.440082	0
MA1647.2	Prdm4	0.175365	0.638598	0
MA1649.1	ZBTB12	-0.382198	0.0160172	0
MA1650.1	ZBTB14	0.186112	0.619114	0
MA1651.1	ZFP42	0.17306	0.598859	0
MA1652.1	ZKSCAN5	0.0798833	0.532382	0
MA1653.1	ZNF148	-0.0920151	0.123343	0
MA1654.1	ZNF16	0.0330603	0.294153	0
MA1655.1	ZNF341	-0.00912319	0.264956	0
MA1656.1	ZNF449	0.0459284	0.376444	0
MA1657.1	ZNF652	0.0101495	0.293724	0
MA1684.1	Foxn1	-0.0648935	0.193059	0
MA1708.1	ETV7	0.0497577	0.425411	0
MA1709.1	ZIM3	-0.137252	0.101749	0
MA1710.1	ZNF257	-0.231757	0.0136199	0
MA1711.1	ZNF343	-0.300745	0.0383634	0
MA1712.1	ZNF454	0.157998	0.667771	0
MA1713.1	ZNF610	-0.13561	0.129417	0
MA1714.1	ZNF675	-0.55739	0.00475169	0
MA1715.1	ZNF707	-0.676691	0.00177085	0
MA1717.1	ZNF784	0.0401526	0.322676	0
MA1718.1	ZNF8	-0.362617	0	0
MA1719.1	ZNF816	-0.127837	0.128384	0
MA1720.1	ZNF85	-0.206186	0.0803168	0
MA1721.1	ZNF93	0.123223	0.492027	0
MA1725.1	ZNF189	-0.139146	0.089966	0
MA1726.1	ZNF331	0.0987022	0.531761	0
MA1727.1	ZNF417	-0.549371	0.00542357	0
MA1729.1	ZNF680	-0.016678	0.252281	0
MA1928.1	BNC2	-0.00503735	0.271153	0
MA1931.1	ELK1::HOXA1	-0.383608	0.0210473	0
MA1932.1	ELK1::HOXB13	-0.116457	0.123769	0
MA1933.1	ELK1::SREBF2	-0.170659	0.0895992	0
MA1936.1	ERF::FOXO1	-0.010115	0.263004	0
MA1937.1	ERF::HOXB13	0.122293	0.511821	0
MA1938.1	ERF::NHLH1	-0.116514	0.140816	0
MA1939.1	ERF::SREBF2	0.11761	0.441291	0
MA1940.1	ETV2::DRGX	-0.0709917	0.186974	0
MA1943.1	ETV2::HOXB13	0.0417654	0.313176	0
MA1946.1	ETV5::FOXI1	0.038295	0.355555	0
MA1947.1	ETV5::FOXO1	0.0755414	0.469953	0
MA1948.1	ETV5::HOXA2	-0.289803	0.0488728	0
MA1949.1	FLI1::DRGX	0.13428	0.507204	0
MA1952.1	FOXJ2::ELF1	0.0562679	0.436793	0
MA1953.1	FOXO1::ELF1	0.0742879	0.468159	0
MA1955.1	FOXO1::ELK3	-0.125587	0.120711	0
MA1956.1	FOXO1::FLI1	-0.1261	0.133714	0
MA1957.1	HOXB2::ELK1	-0.214646	0.0777986	0
MA1958.1	HOXD12::ELK1	0.13033	0.461311	0
MA1960.1	MGA::EVX1	0.20727	0.704503	0
MA1961.1	PATZ1	-0.331927	0.00840019	0
MA1962.1	POU2F1::SOX2	-0.013767	0.241848	0
MA1964.1	SMAD2	-0.0877329	0.133362	0
MA1965.1	SP5	-0.0202641	0.222491	0
MA1967.1	TFAP4::FLI1	-0.148321	0.115011	0
MA1968.1	TFCP2	0.00239364	0.267907	0
MA1969.1	THRA	-0.40782	0.0173507	0
MA1971.1	ZBED2	-0.387165	0.0244877	0
MA1972.1	ZFP14	0.141125	0.711927	0
MA1973.1	ZKSCAN3	0.0534733	0.353164	0
MA1974.1	ZNF211	-0.671162	0.00187211	0
MA1975.1	ZNF214	-0.288688	0.0433668	0
MA1977.1	ZNF324	0.0680112	0.390263	0
MA1978.1	ZNF354A	-0.0134395	0.255952	0
MA1979.1	ZNF416	0.0119655	0.307871	0
MA1981.1	ZNF530	-0.0472135	0.203414	0
MA1982.1	ZNF574	0.0638813	0.380408	0
MA1983.1	ZNF582	-0.10446	0.14138	0
MA1984.1	ZNF667	-0.134963	0.116811	0
MA1985.1	ZNF669	-0.195618	0.0832187	0
MA1986.1	ZNF692	0.0802293	0.499128	0
MA1987.1	ZNF701	0.155504	0.731501	0
MA1994.1	Nkx2-1	0.0020287	0.28197	0
MA1995.1	Npas4	-0.104837	0.118271	0
MA1996.1	Nr1H2	0.0462269	0.410336	0
MA1998.1	Prdm14	0.0355679	0.337917	0
MA1999.1	Prdm5	-0.243329	0.0304757	0
MA2002.1	Zfp335	0.0691705	0.499783	0
MA0130.1	ZNF354C	NA	NA	NA

## Sheet: Enh_B_4
motif_id	motif_name	log2enr	negLog10P	negLog10Padj
MA0627.2	POU2F3	0.639975	4.68293	1.58325
MA0522.3	TCF3	0.472567	2.39127	0.125399
MA0050.3	Irf1	0.306288	2.30684	0.119376
MA0103.3	ZEB1	0.279917	2.00506	0.119376
MA0606.2	Nfat5	0.307285	1.96378	0.119376
MA0830.2	TCF4	0.336432	2.11684	0.119376
MA1540.2	NR5A1	0.413583	2.14434	0.119376
MA1623.1	Stat2	0.227523	1.85811	0.110925
MA1656.1	ZNF449	0.383103	1.88026	0.110925
MA0507.2	POU2F2	0.504938	1.7561	0.0816688
MA1962.1	POU2F1::SOX2	0.508737	1.73419	0.0816688
MA0152.2	Nfatc2	0.301069	1.68154	0.073221
MA0483.1	Gfi1B	0.310903	1.69496	0.073221
MA0601.1	Arid3b	0.321767	1.69763	0.073221
MA0158.2	HOXA5	0.392749	1.65128	0.0701149
MA1573.2	Thap11	0.476003	1.66449	0.0701149
MA0160.2	NR4A2	0.331179	1.62384	0.0556384
MA0778.1	NFKB2	0.469649	1.59604	0.0404256
MA0480.2	Foxo1	0.363305	1.50035	0.0399399
MA0615.1	Gmeb1	0.456866	1.5156	0.0399399
MA0719.1	RHOXF1	0.395397	1.51438	0.0399399
MA0038.2	GFI1	0.351812	1.21139	0.0294977
MA0046.2	HNF1A	0.366008	1.26711	0.0294977
MA0065.2	Pparg::Rxra	0.231143	1.29304	0.0294977
MA0113.3	NR3C1	0.366427	1.21072	0.0294977
MA0135.1	Lhx3	0.333462	1.23915	0.0294977
MA0486.2	HSF1	0.397161	1.20329	0.0294977
MA0641.1	ELF4	0.383368	1.27306	0.0294977
MA0652.1	IRF8	0.391777	1.19409	0.0294977
MA0668.2	Neurod2	0.262187	1.25524	0.0294977
MA0738.1	HIC2	0.251836	1.20977	0.0294977
MA0784.2	POU1F1	0.427522	1.34255	0.0294977
MA0820.1	FIGLA	0.213485	1.23878	0.0294977
MA1117.1	RELB	0.350758	1.28144	0.0294977
MA1494.1	HNF4A	0.438113	1.42608	0.0294977
MA1523.1	MSANTD3	0.301307	1.33333	0.0294977
MA1546.1	PAX3	0.41896	1.28587	0.0294977
MA1558.1	SNAI1	0.220586	1.2029	0.0294977
MA1643.1	NFIB	0.380135	1.30822	0.0294977
MA1717.1	ZNF784	0.415412	1.38329	0.0294977
MA1727.1	ZNF417	0.397176	1.21546	0.0294977
MA1946.1	ETV5::FOXI1	0.270083	1.18966	0.0294977
MA1955.1	FOXO1::ELK3	0.316993	1.40005	0.0294977
MA0137.3	STAT1	0.299458	1.17414	0.0238526
MA1592.1	ZNF274	0.373142	1.17508	0.0238526
MA0047.3	FOXA2	0.259392	1.12905	0.0168848
MA0105.4	NFKB1	0.347873	1.12693	0.0168848
MA0124.2	Nkx3-1	0.274675	1.12524	0.0168848
MA0497.1	MEF2C	0.205503	1.12966	0.0168848
MA0772.1	IRF7	0.306854	1.14246	0.0168848
MA1105.2	GRHL2	0.260434	1.12372	0.0168848
MA1726.1	ZNF331	0.248669	1.14606	0.0168848
MA0122.3	Nkx3-2	0.274578	1.10283	0.0149798
MA0067.2	PAX2	0.349994	1.05235	0.0143808
MA0630.1	SHOX	0.332216	1.09578	0.0143808
MA0654.1	ISX	0.243615	1.06624	0.0143808
MA0788.1	POU3F3	0.246231	1.05038	0.0143808
MA0895.1	HMBOX1	0.300169	1.05543	0.0143808
MA0914.1	ISL2	0.280502	1.0616	0.0143808
MA1480.1	DPRX	0.302298	1.07551	0.0143808
MA0857.1	Rarb	0.339821	1.04042	0.0126174
MA0745.2	SNAI2	0.220132	1.03376	0.00962538
MA0691.1	TFAP4	0.270307	1.01104	0.00826904
MA1552.1	RARB	0.343357	1.02855	0.00826904
MA0002.2	Runx1	-0.259848	0.0114197	0
MA0014.3	PAX5	0.0537199	0.363812	0
MA0029.1	Mecom	-0.434761	0.0135827	0
MA0035.4	GATA1	-0.324995	0.0210618	0
MA0080.6	Spi1	-0.158106	0.0356196	0
MA0091.1	TAL1::TCF3	0.221806	0.844568	0
MA0092.1	Hand1::Tcf3	-0.0159506	0.251945	0
MA0102.4	CEBPA	-0.627676	0.000421848	0
MA0140.2	GATA1::TAL1	-0.278799	0.0349265	0
MA0154.4	EBF1	0.216361	0.939596	0
MA0498.2	MEIS1	-0.138313	0.109914	0
MA0594.2	HOXA9	-0.349402	0.01372	0
MA0904.2	HOXB5	0.18236	0.650295	0
MA1508.1	IKZF1	0.0509684	0.47872	0
MA1639.1	MEIS1	-0.220487	0.0654976	0
MA0003.4	TFAP2A	-0.0483121	0.192581	0
MA0004.1	Arnt	-0.0898496	0.168423	0
MA0006.1	Ahr::Arnt	-0.253987	0.0498105	0
MA0007.3	Ar	0.304446	0.911526	0
MA0009.2	TBXT	-0.021091	0.212771	0
MA0017.2	NR2F1	-0.0659089	0.171572	0
MA0018.4	CREB1	-0.0525372	0.19973	0
MA0024.3	E2F1	0.0702843	0.345475	0
MA0025.2	NFIL3	0.0671742	0.410655	0
MA0027.2	EN1	0.108195	0.504245	0
MA0028.2	ELK1	0.0629053	0.354925	0
MA0030.1	FOXF2	0.267328	0.989897	0
MA0031.1	FOXD1	0.294233	0.954154	0
MA0032.2	FOXC1	0.150137	0.771874	0
MA0033.2	FOXL1	0.0337613	0.373176	0
MA0036.3	GATA2	-0.314186	0.0121401	0
MA0039.4	KLF4	-0.0708969	0.132092	0
MA0041.2	FOXD3	-0.0205716	0.239622	0
MA0042.2	FOXI1	0.0197303	0.329351	0
MA0048.2	NHLH1	0.182441	0.792713	0
MA0051.1	IRF2	0.121902	0.521248	0
MA0052.4	MEF2A	-0.0123475	0.255841	0
MA0056.2	MZF1	0.14938	0.64921	0
MA0058.3	MAX	-0.0656748	0.192687	0
MA0060.3	NFYA	0.278838	0.956936	0
MA0062.3	GABPA	-0.0212325	0.23133	0
MA0063.2	NKX2-5	0.0488234	0.363652	0
MA0066.1	PPARG	0.119829	0.448392	0
MA0068.2	PAX4	0.0527414	0.356976	0
MA0069.1	PAX6	0.0907309	0.417507	0
MA0070.1	PBX1	-0.287089	0.0452366	0
MA0071.1	RORA	-0.185898	0.0712012	0
MA0072.1	RORA	-0.241975	0.068601	0
MA0073.1	RREB1	-0.408158	0.00789324	0
MA0074.1	RXRA::VDR	-0.0452246	0.211013	0
MA0075.3	PRRX2	0.106516	0.503344	0
MA0076.2	ELK4	-0.149691	0.0885912	0
MA0077.1	SOX9	0.196612	0.774119	0
MA0078.2	Sox17	-0.0623376	0.184351	0
MA0079.5	SP1	0.0946878	0.501668	0
MA0081.2	SPIB	-0.319355	0.00212942	0
MA0083.3	SRF	0.0365409	0.280915	0
MA0084.1	SRY	0.0736369	0.458562	0
MA0087.2	Sox5	0.0769817	0.437012	0
MA0088.2	ZNF143	-0.0668681	0.149569	0
MA0089.2	MAFG::NFE2L1	-0.526187	0.00658089	0
MA0090.3	TEAD1	0.0695179	0.423363	0
MA0093.3	USF1	0.232344	0.873044	0
MA0095.3	Yy1	-0.241352	0.0323937	0
MA0099.3	FOS::JUN	-0.584849	0.000963648	0
MA0100.3	MYB	-0.146169	0.0875552	0
MA0101.1	REL	0.0585921	0.387537	0
MA0106.3	TP53	-0.160001	0.0831809	0
MA0107.1	RELA	0.270333	0.979848	0
MA0111.1	Spz1	0.0337473	0.351056	0
MA0112.3	ESR1	-0.0409983	0.144468	0
MA0114.4	HNF4A	0.0430654	0.360057	0
MA0115.1	NR1H2::RXRA	-0.00446369	0.219067	0
MA0117.2	Mafb	-0.269071	0.030685	0
MA0119.1	NFIC::TLX1	0.0845177	0.41181	0
MA0125.1	Nobox	0.117513	0.514195	0
MA0131.2	HINFP	-0.0816327	0.174044	0
MA0132.2	PDX1	0.087562	0.489254	0
MA0136.3	Elf5	-0.192132	0.0176402	0
MA0138.2	REST	-0.57127	0.00199463	0
MA0139.1	CTCF	0.110413	0.481339	0
MA0141.3	ESRRB	0.132658	0.487575	0
MA0142.1	Pou5f1::Sox2	0.143726	0.631459	0
MA0143.4	SOX2	-0.0446406	0.207945	0
MA0144.2	STAT3	0.132834	0.663052	0
MA0145.2	Tfcp2l1	-0.0757224	0.166384	0
MA0146.2	Zfx	0.152583	0.777485	0
MA0149.1	EWSR1-FLI1	-0.221321	0.0553398	0
MA0150.2	Nfe2l2	-0.728684	0.000354612	0
MA0151.1	Arid3a	-0.0408322	0.201267	0
MA0155.1	INSM1	0.0671148	0.421167	0
MA0157.3	Foxo3	-0.0105947	0.262615	0
MA0159.1	RARA::RXRA	0.126086	0.53898	0
MA0161.2	NFIC	-0.340704	0.0281817	0
MA0162.4	EGR1	-0.138811	0.107267	0
MA0163.1	PLAG1	0.245628	0.874649	0
MA0164.1	Nr2e3	-0.0370589	0.222969	0
MA0258.2	ESR2	-0.031608	0.228941	0
MA0259.1	ARNT::HIF1A	0.194166	0.675278	0
MA0442.2	SOX10	-0.0906386	0.1259	0
MA0461.2	Atoh1	0.204546	0.744992	0
MA0462.2	BATF::JUN	-0.430206	0.00591582	0
MA0463.2	BCL6	0.0301312	0.308348	0
MA0465.2	CDX2	-0.159732	0.0808071	0
MA0466.3	CEBPB	-0.129541	0.0743243	0
MA0467.2	Crx	-0.141764	0.0883369	0
MA0468.1	DUX4	-0.26302	0.054333	0
MA0469.3	E2F3	-0.0211985	0	0
MA0470.2	E2F4	0.1436	0.502844	0
MA0471.2	E2F6	-0.0531716	0.189541	0
MA0472.2	EGR2	-0.0570711	0.195279	0
MA0473.3	ELF1	0.0547882	0.466153	0
MA0476.1	FOS	-0.59662	0.00100884	0
MA0477.2	FOSL1	-0.451507	0.00623573	0
MA0478.1	FOSL2	-0.324342	0.0211934	0
MA0479.1	FOXH1	0.099754	0.481089	0
MA0485.2	HOXC9	-0.22258	0.0776552	0
MA0488.1	JUN	-0.0863959	0.167799	0
MA0493.2	KLF1	-0.14038	0.0655247	0
MA0494.1	Nr1h3::Rxra	0.0353421	0.345732	0
MA0495.3	MAFF	-0.208906	0.0599266	0
MA0496.3	MAFK	-0.300392	0.0163786	0
MA0499.2	MYOD1	0.10099	0.568922	0
MA0500.2	MYOG	0.125345	0.635796	0
MA0501.1	MAF::NFE2	-0.433233	0.01378	0
MA0502.2	NFYB	-0.534934	0.0041484	0
MA0504.1	NR2C2	0.0748569	0.421934	0
MA0505.2	Nr5A2	0.156395	0.690516	0
MA0506.2	Nrf1	0.208937	0.638343	0
MA0508.3	PRDM1	0.00898404	0.305451	0
MA0509.3	RFX1	-0.171881	0	0
MA0511.2	RUNX2	0.118845	0.558026	0
MA0512.2	Rxra	-0.261774	0.0273131	0
MA0515.1	Sox6	-0.0978475	0.126466	0
MA0516.3	SP2	-0.0345431	0.219545	0
MA0517.1	STAT1::STAT2	0.166261	0.888653	0
MA0518.1	Stat4	0.00353316	0.289582	0
MA0519.1	Stat5a::Stat5b	0.0153872	0.313389	0
MA0520.1	Stat6	-0.183937	0.0770374	0
MA0521.2	Tcf12	-0.00817453	0.266793	0
MA0523.1	TCF7L2	-0.0534852	0.194075	0
MA0524.2	TFAP2C	-0.328504	0.0210608	0
MA0525.2	TP63	0.0965179	0.461066	0
MA0527.1	ZBTB33	0.031283	0.287745	0
MA0528.2	ZNF263	-0.023401	0.235185	0
MA0591.1	Bach1::Mafk	-0.46718	0.0121098	0
MA0592.3	ESRRA	-0.0183773	0.249638	0
MA0593.1	FOXP2	0.0917718	0.521774	0
MA0595.1	SREBF1	-0.327865	0.0161344	0
MA0596.1	SREBF2	-0.311765	0.0210283	0
MA0597.2	THAP1	-0.237559	0.0248349	0
MA0599.1	KLF5	-0.0695369	0.132031	0
MA0602.1	Arid5a	0.141161	0.62813	0
MA0604.1	Atf1	-0.188461	0.0960263	0
MA0605.2	ATF3	0.0993784	0.401861	0
MA0607.2	BHLHA15	-0.558182	0.00557892	0
MA0608.1	Creb3l2	-0.0383282	0.219857	0
MA0609.2	CREM	0.243078	0.742001	0
MA0610.1	DMRT3	-0.0561922	0.196611	0
MA0611.2	Dux	0.174977	0.56638	0
MA0616.2	HES2	-0.133781	0.13228	0
MA0618.1	LBX1	-0.0383595	0.22068	0
MA0623.2	NEUROG1	-0.232137	0.0716666	0
MA0624.2	Nfatc1	0.0171829	0.327681	0
MA0625.2	NFATC3	0.0507263	0.403888	0
MA0626.1	Npas2	-0.0703885	0.186052	0
MA0628.1	POU6F1	0.242268	0.786667	0
MA0629.1	Rhox11	-0.22933	0.064726	0
MA0631.1	Six3	0.129104	0.48861	0
MA0632.2	TCFL5	0.0827761	0.384001	0
MA0633.2	Twist2	0.0367773	0.378086	0
MA0634.1	ALX3	0.096869	0.452261	0
MA0635.1	BARHL2	-0.568728	0.00392888	0
MA0638.1	CREB3	-0.191566	0.0787573	0
MA0639.1	DBP	-0.167563	0.108657	0
MA0640.2	ELF3	-0.0695178	0.129797	0
MA0642.2	EN2	-0.17017	0.0947433	0
MA0643.1	Esrrg	0.00249889	0.283179	0
MA0645.1	ETV6	-0.225273	0.0390499	0
MA0646.1	GCM1	0.140596	0.515888	0
MA0647.1	GRHL1	0.0221694	0.295368	0
MA0648.1	GSC	-0.304999	0.033841	0
MA0649.1	HEY2	-0.338143	0.035021	0
MA0650.3	Hoxa13	-0.0697878	0.173109	0
MA0657.1	KLF13	-0.0934696	0.127106	0
MA0658.1	LHX6	0.243293	0.815116	0
MA0659.3	Mafg	-0.0100943	0.263424	0
MA0660.1	MEF2B	-0.15513	0.113122	0
MA0661.1	MEOX1	-0.0901634	0.163289	0
MA0662.1	MIXL1	0.283667	0.973839	0
MA0664.1	MLXIPL	0.106766	0.43131	0
MA0665.1	MSC	-0.138243	0.117632	0
MA0666.2	MSX1	0.142628	0.657665	0
MA0667.1	MYF6	0.0559503	0.36248	0
MA0669.1	NEUROG2	0.0121797	0.28235	0
MA0670.1	NFIA	-0.308962	0.0117124	0
MA0671.1	NFIX	-0.329218	0.0171824	0
MA0672.1	NKX2-3	-0.0161415	0.252509	0
MA0673.1	NKX2-8	-0.228976	0.0456121	0
MA0674.1	NKX6-1	-0.0864167	0.159172	0
MA0676.1	Nr2e1	0.0727298	0.457686	0
MA0679.2	ONECUT1	-0.218118	0.0667854	0
MA0680.2	Pax7	0.15271	0.594137	0
MA0681.2	PHOX2B	-0.0792451	0.166506	0
MA0682.2	PITX1	-0.126723	0.100947	0
MA0683.1	POU4F2	-0.254149	0.0576903	0
MA0684.2	RUNX3	0.139503	0.743065	0
MA0686.1	SPDEF	-0.156728	0.114353	0
MA0687.1	SPIC	0.130161	0.736523	0
MA0688.1	TBX2	0.0894373	0.489839	0
MA0689.1	TBX20	0.0745346	0.419208	0
MA0690.2	TBX21	0.123539	0.546952	0
MA0692.1	TFEB	0.155766	0.616498	0
MA0693.3	Vdr	0.0730615	0.462056	0
MA0694.1	ZBTB7B	-0.0673744	0.190979	0
MA0696.1	ZIC1	-0.168121	0.102755	0
MA0697.2	Zic3	0.111607	0.61771	0
MA0698.1	ZBTB18	-0.171092	0.0893087	0
MA0699.1	LBX2	0.124453	0.494356	0
MA0700.2	LHX2	0.0861561	0.45866	0
MA0702.2	LMX1A	0.132282	0.526945	0
MA0703.2	LMX1B	0.122237	0.482296	0
MA0704.1	Lhx4	0.132282	0.526945	0
MA0706.1	MEOX2	-0.243598	0.0638058	0
MA0707.2	MNX1	-0.0899912	0.157564	0
MA0710.1	NOTO	-0.169357	0.0845585	0
MA0711.1	OTX1	-0.154661	0.0888524	0
MA0712.2	OTX2	-0.138789	0.0937501	0
MA0713.1	PHOX2A	0.0152112	0.304071	0
MA0714.1	PITX3	0.047577	0.367923	0
MA0715.1	PROP1	0.188034	0.659255	0
MA0722.1	VAX1	-0.0038496	0.268067	0
MA0723.2	VAX2	0.0842522	0.386511	0
MA0724.1	VENTX	0.0413276	0.342089	0
MA0725.1	VSX1	-0.0038496	0.268067	0
MA0728.1	Nr2F6	0.0682825	0.352812	0
MA0729.1	RARA	0.212962	0.872944	0
MA0730.1	RARA	-0.145148	0.0915312	0
MA0731.1	BCL6B	-0.0376723	0	0
MA0732.1	EGR3	-0.39129	0.0096939	0
MA0733.1	EGR4	-0.290857	0.0460579	0
MA0734.3	Gli2	-0.414656	0.00864867	0
MA0735.1	GLIS1	-0.00424054	0	0
MA0736.1	GLIS2	-0.00102757	0.253679	0
MA0741.1	KLF16	0.0568586	0.414883	0
MA0742.2	KLF12	0.045692	0.364063	0
MA0743.2	SCRT1	-0.00162497	0.274721	0
MA0746.2	SP3	-0.0493067	0.203652	0
MA0747.1	SP8	-0.126521	0.101196	0
MA0748.2	YY2	-0.0952175	0.160648	0
MA0749.1	ZBED1	-0.0241997	0	0
MA0750.2	ZBTB7A	0.0300557	0.341789	0
MA0752.1	ZNF410	0.0997069	0.476195	0
MA0753.2	ZNF740	0.0223113	0.316478	0
MA0754.2	CUX1	-0.526176	0.00666862	0
MA0756.2	ONECUT2	-0.138201	0.127118	0
MA0758.1	E2F7	-0.0350893	0	0
MA0760.1	ERF	0.0968523	0.457833	0
MA0761.2	ETV1	-0.0149499	0.245881	0
MA0762.1	ETV2	0.140066	0.562338	0
MA0763.1	ETV3	0.023865	0.309947	0
MA0766.2	GATA5	-0.458861	0.00299232	0
MA0768.2	Lef1	0.0528162	0.398242	0
MA0774.1	MEIS2	-0.0464909	0.202871	0
MA0775.1	MEIS3	0.0816873	0.474779	0
MA0776.1	MYBL1	0.168517	0.548607	0
MA0777.1	MYBL2	0.164933	0.562549	0
MA0779.1	PAX1	0.228401	0.720564	0
MA0782.2	PKNOX1	0.133057	0.618628	0
MA0783.1	PKNOX2	0.0798346	0.363033	0
MA0793.1	POU6F2	-0.0121413	0.259622	0
MA0794.1	PROX1	0.101377	0.402961	0
MA0795.1	SMAD3	0.219784	0.65549	0
MA0799.2	RFX4	0.145956	0.552804	0
MA0803.1	TBX15	0.093409	0.519921	0
MA0807.1	TBX5	0.0356653	0.356154	0
MA0808.1	TEAD3	-0.0474521	0.205691	0
MA0812.1	TFAP2B	-0.100058	0.151446	0
MA0813.1	TFAP2B	0.186089	0.660037	0
MA0814.2	TFAP2C	0.00700614	0.299611	0
MA0819.2	CLOCK	0.0632517	0.388432	0
MA0823.1	HEY1	-0.148148	0.121847	0
MA0825.1	MNT	-0.0456961	0.214408	0
MA0828.2	SREBF2	-0.290105	0	0
MA0829.2	SREBF1	-0.0705969	0.184817	0
MA0832.1	Tcf21	-0.0386217	0.216525	0
MA0833.2	ATF4	-0.0320699	0.231069	0
MA0834.1	ATF7	0.0531943	0.311273	0
MA0838.1	CEBPG	-0.0943812	0.163902	0
MA0839.1	CREB3L1	0.144197	0.48511	0
MA0840.1	Creb5	-0.134969	0.111353	0
MA0841.1	NFE2	-0.449852	0.012607	0
MA0842.2	NRL	-0.196013	0.0874468	0
MA0843.1	TEF	-0.0327624	0.222798	0
MA0844.1	XBP1	-0.00344249	0.241641	0
MA0847.3	FOXD2	0.190068	0.827483	0
MA0849.1	FOXO6	0.0906536	0.506846	0
MA0850.1	FOXP3	0.0625649	0.410363	0
MA0853.1	Alx4	0.252436	0.766859	0
MA0854.1	Alx1	0.195809	0.63572	0
MA0858.1	Rarb	0.0814672	0.369287	0
MA0859.1	Rarg	0.267992	0.794889	0
MA0860.1	Rarg	-0.197324	0	0
MA0861.1	TP73	-0.445672	0.0130225	0
MA0862.1	GMEB2	0.227281	0.67809	0
MA0863.1	MTF1	-0.387022	0.0100539	0
MA0865.2	E2F8	-0.281836	0.0520199	0
MA0866.1	SOX21	-0.21091	0	0
MA0867.2	SOX4	-0.113276	0.0937654	0
MA0868.2	SOX8	0.147999	0.679877	0
MA0870.1	Sox1	-0.331309	0	0
MA0871.2	TFEC	-0.215882	0.0811093	0
MA0873.1	HOXD12	-0.0504259	0.203924	0
MA0875.1	BARX1	0.0654767	0.402067	0
MA0876.1	BSX	-0.240811	0.0568604	0
MA0877.3	BARHL1	-0.0499524	0.209289	0
MA0878.3	CDX1	-0.309682	0.034589	0
MA0879.2	DLX1	0.00829026	0.289207	0
MA0880.1	Dlx3	-0.143262	0.11702	0
MA0883.1	Dmbx1	-0.243984	0.0626237	0
MA0884.2	DUXA	-0.0326329	0.220743	0
MA0885.2	Dlx2	0.0165957	0.303506	0
MA0886.1	EMX2	0.195537	0.717866	0
MA0887.1	EVX1	-0.0856008	0.172778	0
MA0890.1	GBX2	0.0210521	0.318694	0
MA0891.1	GSC2	-0.12542	0.135328	0
MA0892.1	GSX1	0.0183536	0.288715	0
MA0893.2	GSX2	0.0833873	0.445016	0
MA0894.1	HESX1	0.00726204	0.293949	0
MA0896.1	Hmx1	0.199512	0.677071	0
MA0899.1	HOXA10	-0.0553979	0.189597	0
MA0900.2	HOXA2	-0.0122145	0.259654	0
MA0901.2	HOXB13	-0.214899	0.0438738	0
MA0903.1	HOXB3	0.244755	0.863129	0
MA0905.1	HOXC10	-0.016246	0.253228	0
MA0907.1	HOXC13	0.183376	0.612087	0
MA0909.3	Hoxd13	-0.39374	0.00946213	0
MA0910.2	HOXD8	0.0766747	0.423719	0
MA0912.2	HOXD3	0.132351	0.546834	0
MA0913.2	HOXD9	-0.14237	0.102059	0
MA1099.2	HES1	-0.0302793	0.231465	0
MA1100.2	ASCL1	0.0659811	0.455998	0
MA1101.2	BACH2	-0.598436	0.00347711	0
MA1102.2	CTCFL	0.0432644	0.366246	0
MA1104.2	GATA6	-0.236451	0.0359295	0
MA1106.1	HIF1A	0.0111803	0.285942	0
MA1107.2	KLF9	-0.123009	0.0931839	0
MA1108.2	MXI1	-0.0317042	0.215069	0
MA1110.2	Nr1H4	-0.0662732	0.153767	0
MA1111.1	NR2F2	0.108825	0.535843	0
MA1112.2	NR4A1	0.210013	0.956954	0
MA1114.1	PBX3	0.0642305	0.422102	0
MA1116.1	RBPJ	-0.0128781	0.25361	0
MA1118.1	SIX1	-0.187849	0.0805806	0
MA1122.1	TFDP1	-0.451604	0.0143419	0
MA1123.2	TWIST1	0.0505275	0.402008	0
MA1124.1	ZNF24	-0.0137813	0.25484	0
MA1125.1	ZNF384	-0.0205446	0.232661	0
MA1126.1	FOS::JUN	-0.146179	0.120552	0
MA1128.1	FOSL1::JUN	-0.792087	4.85258e-05	0
MA1132.1	JUN::JUNB	-0.708466	0.000257987	0
MA1133.1	JUN::JUNB	-0.0791269	0.179281	0
MA1142.1	FOSL1::JUND	-0.600223	0.00120005	0
MA1143.1	FOSL1::JUND	-0.266311	0.0585009	0
MA1145.1	FOSL2::JUND	-0.343129	0.0341579	0
MA1146.1	NR1H4::RXRA	-0.0973168	0.161729	0
MA1148.1	PPARA::RXRA	0.210608	0.857546	0
MA1149.1	RARA::RXRG	-0.307826	0.0299156	0
MA1150.1	RORB	-0.355783	0.0193572	0
MA1151.1	RORC	-0.281839	0.0359741	0
MA1152.1	SOX15	0.101472	0.665132	0
MA1153.1	Smad4	-0.117798	0.110759	0
MA1154.1	ZNF282	-0.0989379	0.146054	0
MA1155.1	ZSCAN4	-0.194481	0.077414	0
MA1418.1	IRF3	0.32784	0.978303	0
MA1420.1	IRF5	0.0948431	0.42502	0
MA1421.1	TCF7L1	0.142279	0.55054	0
MA1464.1	ARNT2	-0.197184	0.0909545	0
MA1466.1	ATF6	-0.263636	0	0
MA1468.1	ATOH7	0.033283	0.340843	0
MA1470.1	BACH2	-0.0916073	0	0
MA1471.1	BARX2	0.0799409	0.474203	0
MA1473.1	CDX4	-0.244156	0.0565139	0
MA1474.1	CREB3L4	-0.239217	0.0693208	0
MA1475.1	CREB3L4	0.101729	0.410109	0
MA1478.1	DMRTA2	-0.077897	0.170334	0
MA1479.1	DMRTC2	-0.391397	0.0147068	0
MA1481.1	DRGX	0.040734	0.357399	0
MA1484.1	ETS2	-0.0468286	0.212636	0
MA1485.1	FERD3L	0.116814	0.442697	0
MA1491.2	GLI3	0.202064	0.679387	0
MA1493.1	HES6	-0.144584	0.124344	0
MA1495.1	HOXA1	0.119682	0.4625	0
MA1496.1	HOXA4	-0.0553174	0.201031	0
MA1497.1	HOXA6	-0.22432	0.0767105	0
MA1498.2	HOXA7	-0.251304	0.0636166	0
MA1499.1	HOXB4	-0.148109	0.0889373	0
MA1500.1	HOXB6	0.173208	0.654091	0
MA1501.1	HOXB7	-0.15085	0.110973	0
MA1505.1	HOXC8	0.0614371	0.35271	0
MA1509.1	IRF6	-0.356961	0.0256871	0
MA1513.1	KLF15	-0.449275	0.0136775	0
MA1514.1	KLF17	0.173853	0.661753	0
MA1515.1	KLF2	-0.0869386	0.132189	0
MA1516.1	KLF3	0.157241	0.644871	0
MA1518.2	Lhx1	-0.0661153	0.192111	0
MA1519.1	LHX5	-0.0162142	0.253149	0
MA1520.1	MAF	-0.0244907	0.2407	0
MA1522.1	MAZ	0.0826294	0.465236	0
MA1524.2	Msgn1	-0.136887	0.121044	0
MA1527.1	NFIC	-0.122874	0.135904	0
MA1530.1	NKX6-3	-0.0826363	0.161752	0
MA1531.1	NR1D1	-0.235839	0.0648455	0
MA1532.2	NR1D2	-0.181402	0.072251	0
MA1533.1	NR1I2	-0.188674	0.0952316	0
MA1534.1	NR1I3	0.102021	0.516863	0
MA1535.1	NR2C1	-0.0604946	0.161337	0
MA1536.1	NR2C2	0.105553	0.497706	0
MA1538.1	NR2F1	-0.264201	0.0493035	0
MA1541.1	NR6A1	-0.15232	0.113182	0
MA1542.1	OSR1	-0.0651528	0.18999	0
MA1544.1	OVOL1	-0.288531	0	0
MA1545.1	OVOL2	0.0818364	0.368525	0
MA1547.2	PITX2	-0.0458048	0.202953	0
MA1548.1	PLAGL2	0.233738	0.894763	0
MA1549.1	POU6F1	-0.322399	0.0259916	0
MA1554.1	RFX7	-0.293169	0.0420423	0
MA1556.1	RXRG	0.0536863	0.330964	0
MA1559.1	SNAI3	0.0820915	0.486144	0
MA1560.1	SOHLH2	0.155301	0.525334	0
MA1561.1	SOX12	0.194741	0.639546	0
MA1562.1	SOX14	0.0968237	0.432104	0
MA1563.2	SOX18	0.0411362	0.370552	0
MA1565.1	TBX18	0.184677	0.915174	0
MA1569.1	TFAP2E	0.121174	0.564501	0
MA1570.1	TFAP4	-0.0907006	0.151691	0
MA1571.1	TGIF2LX	-0.104581	0.155768	0
MA1575.1	THRB	-0.486068	0.00745116	0
MA1576.1	THRB	0.0157621	0.274684	0
MA1577.1	TLX2	0.217213	0.890152	0
MA1578.1	VEZF1	0.0463442	0.361692	0
MA1579.1	ZBTB26	-0.22324	0.0351406	0
MA1580.1	ZBTB32	0.106214	0.459555	0
MA1581.1	ZBTB6	0.0210607	0.330259	0
MA1583.1	ZFP57	0.0682561	0.349832	0
MA1585.1	ZKSCAN1	-0.0538601	0.204933	0
MA1587.1	ZNF135	-0.0546003	0.18639	0
MA1588.1	ZNF136	-0.0673881	0.190137	0
MA1589.1	ZNF140	-0.100148	0.150311	0
MA1593.1	ZNF317	-0.338433	0.00966905	0
MA1594.1	ZNF382	0.0327294	0.274958	0
MA1596.1	ZNF460	0.0204138	0.329637	0
MA1597.1	ZNF528	0.286738	0.841007	0
MA1599.1	ZNF682	-0.0926102	0.158322	0
MA1600.1	ZNF684	-0.33332	0.035597	0
MA1601.2	ZNF75D	-0.389871	0.0196884	0
MA1602.1	ZSCAN29	0.04364	0.316247	0
MA1603.1	Dmrt1	0.14367	0.570996	0
MA1604.1	Ebf2	0.0415634	0.365495	0
MA1608.1	Isl1	0.0263601	0.315848	0
MA1615.1	Plagl1	0.0209149	0.331177	0
MA1616.1	Prdm15	-0.17388	0.0814701	0
MA1618.1	Ptf1a	0.0699538	0.468031	0
MA1620.1	Ptf1A	0.0927404	0.547575	0
MA1624.1	Stat5a	-0.202389	0.0602638	0
MA1625.1	Stat5b	0.122064	0.580887	0
MA1627.1	Wt1	0.0998332	0.562217	0
MA1628.1	Zic1::Zic2	-0.0271898	0.233732	0
MA1629.1	Zic2	0.17092	0.868651	0
MA1630.2	ZNF281	0.0262981	0.329484	0
MA1632.1	ATF2	-0.150209	0.108063	0
MA1635.1	BHLHE22	0.0417652	0.392301	0
MA1638.1	HAND2	0.133344	0.807265	0
MA1640.1	MEIS2	-0.0928517	0.153671	0
MA1645.1	NKX2-2	0.0854949	0.485692	0
MA1646.1	OSR2	0.0224432	0.335357	0
MA1647.2	Prdm4	0.122841	0.51307	0
MA1649.1	ZBTB12	-0.261247	0.0445432	0
MA1650.1	ZBTB14	-0.283161	0.0520239	0
MA1651.1	ZFP42	0.179598	0.625776	0
MA1652.1	ZKSCAN5	-0.044476	0.193348	0
MA1653.1	ZNF148	0.0765711	0.492213	0
MA1654.1	ZNF16	-0.323163	0.026995	0
MA1655.1	ZNF341	-0.0886692	0.149017	0
MA1657.1	ZNF652	-0.0294293	0.233409	0
MA1684.1	Foxn1	-0.00398152	0.262644	0
MA1708.1	ETV7	-0.134025	0.0754667	0
MA1709.1	ZIM3	0.0438935	0.381897	0
MA1710.1	ZNF257	0.0740723	0.548098	0
MA1711.1	ZNF343	-0.391362	0.0160323	0
MA1712.1	ZNF454	-0.028946	0.234673	0
MA1713.1	ZNF610	-0.140567	0.126946	0
MA1714.1	ZNF675	-0.159388	0.109167	0
MA1715.1	ZNF707	0.322959	0.981698	0
MA1718.1	ZNF8	0.00556844	0.245683	0
MA1719.1	ZNF816	-0.460238	0.0100247	0
MA1720.1	ZNF85	-0.199809	0.0806097	0
MA1721.1	ZNF93	-0.136497	0.128733	0
MA1722.1	ZSCAN31	0.192822	0.755887	0
MA1723.1	PRDM9	-0.0810399	0.135117	0
MA1724.1	Rfx6	0.0839035	0.439546	0
MA1725.1	ZNF189	0.126988	0.645183	0
MA1728.1	ZNF549	0.0875879	0.536552	0
MA1729.1	ZNF680	-0.375799	0.0164709	0
MA1730.1	ZNF708	-0.295338	0.0336303	0
MA1731.1	ZNF768	-0.0702734	0.164877	0
MA1928.1	BNC2	-0.681938	0.000294547	0
MA1931.1	ELK1::HOXA1	0.223663	0.666358	0
MA1932.1	ELK1::HOXB13	-0.302362	0.0312779	0
MA1933.1	ELK1::SREBF2	0.192254	0.590163	0
MA1934.1	ERF::FIGLA	0.183719	0.585746	0
MA1935.1	ERF::FOXI1	-0.114723	0.0930045	0
MA1936.1	ERF::FOXO1	0.011863	0.308442	0
MA1937.1	ERF::HOXB13	-0.160182	0.101835	0
MA1938.1	ERF::NHLH1	-0.725243	0.000434642	0
MA1939.1	ERF::SREBF2	-0.189874	0.0473858	0
MA1940.1	ETV2::DRGX	-0.0243812	0.240246	0
MA1941.1	ETV2::FIGLA	0.210971	0.757294	0
MA1942.1	ETV2::FOXI1	-0.00184918	0.280193	0
MA1943.1	ETV2::HOXB13	-0.0603476	0.192028	0
MA1947.1	ETV5::FOXO1	-0.117683	0.108944	0
MA1948.1	ETV5::HOXA2	-0.113496	0.147501	0
MA1949.1	FLI1::DRGX	0.0697208	0.384797	0
MA1951.1	FOS	-0.0931319	0.141818	0
MA1952.1	FOXJ2::ELF1	0.0232086	0.345355	0
MA1953.1	FOXO1::ELF1	-0.0622563	0.173591	0
MA1956.1	FOXO1::FLI1	0.27907	0.990584	0
MA1957.1	HOXB2::ELK1	0.124328	0.453805	0
MA1958.1	HOXD12::ELK1	-0.0596156	0.171537	0
MA1960.1	MGA::EVX1	-0.139601	0.122018	0
MA1961.1	PATZ1	-0.119528	0.108929	0
MA1963.1	SATB1	0.124845	0.513848	0
MA1964.1	SMAD2	-0.185478	0.0495319	0
MA1965.1	SP5	0.0427889	0.45715	0
MA1966.1	TFAP4::ETV1	-0.0433828	0.215294	0
MA1967.1	TFAP4::FLI1	0.181323	0.566066	0
MA1968.1	TFCP2	0.0167108	0.290023	0
MA1969.1	THRA	0.152411	0.574269	0
MA1971.1	ZBED2	-0.316507	0.0414631	0
MA1972.1	ZFP14	-0.0100512	0.263333	0
MA1973.1	ZKSCAN3	0.29944	0.970959	0
MA1974.1	ZNF211	-0.12665	0.137552	0
MA1975.1	ZNF214	-0.0610116	0.195309	0
MA1976.1	ZNF320	0.214577	0.790761	0
MA1977.1	ZNF324	-0.323087	0.0317629	0
MA1978.1	ZNF354A	0.0731308	0.512702	0
MA1979.1	ZNF416	-0.0936007	0.137209	0
MA1980.1	ZNF418	-0.19702	0.0810732	0
MA1981.1	ZNF530	-0.130092	0.113859	0
MA1982.1	ZNF574	0.0363951	0.329953	0
MA1983.1	ZNF582	-0.055848	0.189694	0
MA1984.1	ZNF667	0.0746865	0.42754	0
MA1985.1	ZNF669	-0.0576704	0.187825	0
MA1986.1	ZNF692	-0.0518468	0.191645	0
MA1987.1	ZNF701	-0.0754165	0.165222	0
MA1989.1	Bcl11B	0.0998338	0.589956	0
MA1991.1	Hnf1A	-0.0939549	0.14279	0
MA1992.1	Ikzf3	0.0770384	0.574877	0
MA1994.1	Nkx2-1	0.108375	0.516842	0
MA1995.1	Npas4	-0.12987	0.10073	0
MA1996.1	Nr1H2	-0.0487472	0.184286	0
MA1998.1	Prdm14	0.0631603	0.396888	0
MA1999.1	Prdm5	0.0893591	0.522912	0
MA2002.1	Zfp335	0.0894834	0.57534	0
MA0130.1	ZNF354C	NA	NA	NA

[truncated: 21 more sheets: Enh_BnM_1, Enh_BnM_2, Enh_BnM_3, Enh_EnM_1, Enh_BnE_1, Enh_B_Biv, Enh_M_Biv, Enh_HSC, Prom_Shared_5, Prom_Shared_4, Prom_Shared_3, Prom_Shared_2, Prom_Shared_1, Prom_M_1, Prom_E_1, Prom_B_1, Prom_M_Biv, Prom_E_Biv, Prom_B_Biv, Prom_BnM_Biv …]
